# Supplementary material for: ﻿Description of a new species of the Petrolisthesgalathinus complex from the Caribbean Sea, and resurrection of Petrolisthesoccidentalis from the East Pacific (Crustacea, Anomura, Porcellanidae)
Source: Zookeys. 2024 Feb 16;1191:391–407. doi: 10.3897/zookeys.1191.111570 (PMC10892155; doi:10.3897/zookeys.1191.111570)
Supplement: XML Treatment for Petrolisthes coeruleus [file zookeys.1191.111570-treatment1.xml]

<!DOCTYPE tp:taxon-treatment
  PUBLIC "-//TaxonX//DTD Taxonomic Treatment Publishing DTD v0 20100105//EN" "tax-treatment-NSO.dtd">
<tp:taxon-treatment xmlns:tp="http://www.plazi.org/taxpub"><tp:treatment-meta><kwd-group><label>Taxon classification</label><kwd>
                <named-content content-type="kingdom">Animalia</named-content>
              </kwd><kwd>
                <named-content content-type="order">Decapoda</named-content>
              </kwd><kwd>
                <named-content content-type="family">Porcellanidae</named-content>
              </kwd></kwd-group><mixed-citation publication-type="journal"><person-group><name><surname>Hiller</surname><given-names>Alexandra</given-names></name><name><surname>Werding</surname><given-names>Bernd</given-names></name></person-group><article-title>﻿Description of a new species of the <italic><tp:taxon-name><tp:taxon-name-part taxon-name-part-type="genus" reg="Petrolisthes">Petrolisthes</tp:taxon-name-part><tp:taxon-name-part taxon-name-part-type="species" reg="galathinus">galathinus</tp:taxon-name-part></tp:taxon-name></italic> complex from the Caribbean Sea, and resurrection of <italic><tp:taxon-name><tp:taxon-name-part taxon-name-part-type="genus" reg="Petrolisthes">Petrolisthes</tp:taxon-name-part><tp:taxon-name-part taxon-name-part-type="species" reg="occidentalis">occidentalis</tp:taxon-name-part></tp:taxon-name></italic> from the East Pacific (<tp:taxon-name><tp:taxon-name-part taxon-name-part-type="subphylum">Crustacea</tp:taxon-name-part></tp:taxon-name>, <tp:taxon-name><tp:taxon-name-part taxon-name-part-type="infraorder">Anomura</tp:taxon-name-part></tp:taxon-name>, <tp:taxon-name><tp:taxon-name-part taxon-name-part-type="family">Porcellanidae</tp:taxon-name-part></tp:taxon-name>)</article-title><source>Zookeys</source><day>16</day><month>02</month><year>2024</year><volume>1191</volume><fpage>391</fpage><lpage>407</lpage><pub-id pub-id-type="doi">10.3897/zookeys.1191.111570</pub-id></mixed-citation></tp:treatment-meta><tp:nomenclature><label>﻿</label><tp:taxon-name>
              <object-id xmlns:xlink="http://www.w3.org/1999/xlink" content-type="arpha" xlink:type="simple">8089FF36-36B4-5EAD-90BA-4700502F542D</object-id>
              <tp:taxon-name-part taxon-name-part-type="genus" reg="Petrolisthes">Petrolisthes</tp:taxon-name-part>
              <tp:taxon-name-part taxon-name-part-type="species" reg="coeruleus">coeruleus</tp:taxon-name-part>
              <object-id xmlns:xlink="http://www.w3.org/1999/xlink" content-type="zoobank" xlink:type="simple">https://zoobank.org/1E5A0FF9-CD71-425D-87BB-439771E73B59</object-id>
            </tp:taxon-name><tp:taxon-status xmlns:xlink="http://www.w3.org/1999/xlink" xlink:type="simple">sp. nov.</tp:taxon-status><xref ref-type="fig" rid="F6">Figs 6a–c</xref><xref ref-type="fig" rid="F7">, 7</xref><xref ref-type="fig" rid="F8">, 8a</xref><tp:nomenclature-citation-list><tp:nomenclature-citation><tp:taxon-name>
                  <tp:taxon-name-part taxon-name-part-type="genus" reg="Petrolisthes">Petrolisthes</tp:taxon-name-part>
                  <tp:taxon-name-part taxon-name-part-type="species" reg="galathinus">galathinus</tp:taxon-name-part>
                </tp:taxon-name><comment>Werding, 1982: 443 (part, Islas del Rosario).</comment></tp:nomenclature-citation><tp:nomenclature-citation><tp:taxon-name>
                  <tp:taxon-name-part taxon-name-part-type="genus" reg="Petrolisthes">Petrolisthes</tp:taxon-name-part>
                  <tp:taxon-name-part taxon-name-part-type="species" reg="caribensis">caribensis</tp:taxon-name-part>
                </tp:taxon-name><comment>“Blue”: <xref ref-type="bibr" rid="B31">Hiller et al. 2006</xref>: 552.</comment></tp:nomenclature-citation></tp:nomenclature-citation-list></tp:nomenclature><tp:treatment-sec sec-type="type material" id="SECID0E63AE"><title>Type material examined.</title><p><bold><italic>Holotype</italic></bold>: Male, <abbrev xmlns:xlink="http://www.w3.org/1999/xlink" xlink:title="Museo de Peces de Agua Dulce e Invertebrados" id="ABBRID0EK4AE" xlink:type="simple">MUPADI</abbrev>–Crus–14, West Atlantic, Panamá, Colón, Punta Galeta, <named-content xmlns:xlink="http://www.w3.org/1999/xlink" content-type="dwc:verbatimCoordinates" xlink:type="simple"><named-content content-type="geo-json" specific-use="{&#34;type&#34;:&#34;Point&#34;,&#34;coordinates&#34;:[-79.860567,9.402683]}" id="NCID0ER4AE" xlink:type="simple">9°24.161'N, 79°51.634'W</named-content></named-content>; in <italic><tp:taxon-name><tp:taxon-name-part taxon-name-part-type="genus" reg="Porites">Porites</tp:taxon-name-part><tp:taxon-name-part taxon-name-part-type="species" reg="porites">porites</tp:taxon-name-part></tp:taxon-name></italic> (Pallas, 1766), 0.5 m, leg. A Hiller, 12 Apr. 2021; 9.53 × 8.98 mm; female (ov) 8.83 × 7.78 mm; female 7.65 × 7.22 mm. <bold><italic>Paratypes</italic></bold>: <abbrev xmlns:xlink="http://www.w3.org/1999/xlink" xlink:title="Museo de Peces de Agua Dulce e Invertebrados" id="ABBRID0EE5AE" xlink:type="simple">MUPADI</abbrev>–Crus–02–16, same data as holotype; female (ov) 8.83 × 7.78 mm; female 7.65 × 7.22 mm. SMF57499, West Atlantic, Colombia, Bolívar, Islas del Rosario, Isla San Martín de Pajarales, <named-content xmlns:xlink="http://www.w3.org/1999/xlink" content-type="dwc:verbatimCoordinates" xlink:type="simple"><named-content content-type="geo-json" specific-use="{&#34;type&#34;:&#34;Point&#34;,&#34;coordinates&#34;:[-75.770567,10.177283]}" id="NCID0EL5AE" xlink:type="simple">10°10.637'N, 75°46.234'W</named-content></named-content>; in coral gravel, 1–2 m, leg. B. Werding, Sep. 2001; female (ov) 7.0 × 6.8 mm; male 7.3 × 7.0 mm; male 7.7 × 7.6 mm; male 5.4 × 5.2 mm; female (ov) 7.7 × 7.4 mm; female (ov) 7.6 × 7.6 mm; male 6.1 × 5.8 mm; female (ov) 7.5 × 7.7 mm; female (ov) 6.4 × 6.5 mm; male 5.4 × 5.3 mm; female 6.1 × 6.2 mm.</p></tp:treatment-sec><tp:treatment-sec sec-type="material" id="SECID0EQ5AE"><title>Other material examined</title><p><bold>(personal collections by the authors).</bold> West Atlantic, Belize, Carrie Bow Cay, <named-content xmlns:xlink="http://www.w3.org/1999/xlink" content-type="dwc:verbatimCoordinates" xlink:type="simple"><named-content content-type="geo-json" specific-use="{&#34;type&#34;:&#34;Point&#34;,&#34;coordinates&#34;:[-88.084450,16.803133]}" id="NCID0E25AE" xlink:type="simple">16°48.188'N, 88°5.067'W</named-content></named-content>; under blocks of dead elkhorn coral, 1–2 m, leg. A. Hiller, Jun. 2016; male 5.1 × 4.9 mm; female 5.3 × 5.0 mm.</p></tp:treatment-sec><tp:treatment-sec sec-type="description" id="SECID0EA6AE"><title>Description.</title><p>Carapace slightly longer than broad, evenly rounded along branchial margins, broadest on midbranchial level. Surface with transverse, piliferous plications, one epibranchial spine present. Front sinuously triangular with a longitudinal depression, its borders fringed by a row of spinules, giving a serrated aspect; orbitae moderately deep, supraocular spine strong, postorbital angle produced into a spine-tipped tooth. Eyes moderately large, dorsal extension onto cornea narrow. Basal segment of antennulae with some transverse rugae, anterior margin with teeth. First movable segment of antennae with a serrated, spine-tipped lamellar lobe; second and third segments slightly rugose, flagellum naked.</p><p>Chelipeds sub-equal, surface with piliferous striations, merus rugose with serrated, spine-tipped lobe on anterior margin; carpus about two times as long as broad, armed on anterior margin with four, seldom five broad, serrated teeth; posterior margin slightly convex, armed with a row of strong, forwardly directed curved spines. Palm of manus broad with an inconspicuous longitudinal ridge ending at angle between fixed finger and pollex. Lateral surface of dactylus with interrupted transverse, piliferous striations; lateral surface of pollex with rough, conical protuberances extending to fixed finger; outer margin of palm convex, with row of strong, forwardly directed spines, frequently fringed with feathered setae. Gape of fingers with extended ventral pubescence covering proximal portions of pollex and dactylus. Walking legs rugose; anterior margin of merus with fringe of plumose setae, all segments covered with irregularly, wide-set, simple setae; anterior margin of merus with row of spines; large posterodistal spine on merus of walking legs 1 and 2, frequently a smaller one on leg 3; carpus of all walking legs with anterodistal spine; propodus with terminal triplet of movable spines on ventral border, with one or two additional ones; dactylus large, with four movable spinules on inner margin.</p><p>Telson seven-plated with a few short, transverse, piliferous ridges.</p></tp:treatment-sec><tp:treatment-sec sec-type="Colouration" id="SECID0EH6AE"><title>Colouration.</title><p>The overall colouration of most specimens consists of a brownish beige background, partly overlaid with iridescent blue tones towards the posterior part of the carapace and on the chelipeds; the transverse ridges of carapace and extremities are marked by blue stripes delineated by narrow dark purple lines. The distal articulations of the walking legs are spotted with blue and purple (Fig. <xref ref-type="fig" rid="F6">6a, b</xref>). Other specimens show an entirely blue background with similar dark purple delineations of transverse ridges and granules (Fig. <xref ref-type="fig" rid="F6">6c</xref>).</p><p>The new species was first perceived as a different colour morph of <italic><tp:taxon-name><tp:taxon-name-part taxon-name-part-type="genus" reg="Petrolisthes">P.</tp:taxon-name-part><tp:taxon-name-part taxon-name-part-type="species" reg="caribensis">caribensis</tp:taxon-name-part></tp:taxon-name></italic>, as they are not distinguishable through the two main diagnostic traits (Table <xref ref-type="table" rid="T1">1</xref>): both bear one pair of epibranchial spines and four movable spines on the dactylus of all walking legs. However, while adult males and females of <italic><tp:taxon-name><tp:taxon-name-part taxon-name-part-type="genus" reg="Petrolisthes">P.</tp:taxon-name-part><tp:taxon-name-part taxon-name-part-type="species" reg="caribensis">caribensis</tp:taxon-name-part></tp:taxon-name></italic> are relatively small, with carapace lengths of up to 9.4 mm in males and 7.5 mm in females, those of <italic><tp:taxon-name><tp:taxon-name-part taxon-name-part-type="genus" reg="Petrolisthes">P.</tp:taxon-name-part><tp:taxon-name-part taxon-name-part-type="species" reg="coeruleus">coeruleus</tp:taxon-name-part></tp:taxon-name></italic> sp. nov. reach significantly larger sizes, with carapace lengths of up to 12.4 mm in males, and 12.0 mm in females. The chelipeds in the new species have a more compact aspect, and the dorsal ornamentation on the outer surface of the cheliped’s palm is conspicuously more pronounced than in <italic><tp:taxon-name><tp:taxon-name-part taxon-name-part-type="genus" reg="Petrolisthes">P.</tp:taxon-name-part><tp:taxon-name-part taxon-name-part-type="species" reg="caribensis">caribensis</tp:taxon-name-part></tp:taxon-name></italic>, which only bears scattered low granules (Fig. <xref ref-type="fig" rid="F8">8a, b</xref>).</p></tp:treatment-sec><tp:treatment-sec sec-type="ecology" id="SECID0EMBAG"><title>Ecology.</title><p>While <italic><tp:taxon-name><tp:taxon-name-part taxon-name-part-type="genus" reg="Petrolisthes">Petrolisthes</tp:taxon-name-part><tp:taxon-name-part taxon-name-part-type="species" reg="caribensis">caribensis</tp:taxon-name-part></tp:taxon-name></italic> is a typical inhabitant of shallow-water coralline environments, mostly in the dead bases of the finger coral <italic><tp:taxon-name><tp:taxon-name-part taxon-name-part-type="genus" reg="Porites">Porites</tp:taxon-name-part><tp:taxon-name-part taxon-name-part-type="species" reg="porites">porites</tp:taxon-name-part></tp:taxon-name></italic> (Pallas), <italic><tp:taxon-name><tp:taxon-name-part taxon-name-part-type="genus" reg="Petrolisthes">Petrolisthes</tp:taxon-name-part><tp:taxon-name-part taxon-name-part-type="species" reg="coeruleus">coeruleus</tp:taxon-name-part></tp:taxon-name></italic> sp. nov. has a wider habitat spectrum and depth range, as it occurs under boulders in protected sites of the surf zone. The authors found the species on roots of the red mangrove <italic><tp:taxon-name><tp:taxon-name-part taxon-name-part-type="genus" reg="Rhizophora">Rhizophora</tp:taxon-name-part><tp:taxon-name-part taxon-name-part-type="species" reg="mangle">mangle</tp:taxon-name-part></tp:taxon-name></italic> L. in a coastal lagoon in the Colombian Gulf of Morrosquillo (<named-content xmlns:xlink="http://www.w3.org/1999/xlink" content-type="dwc:verbatimCoordinates" xlink:type="simple"><named-content content-type="geo-json" specific-use="{&#34;type&#34;:&#34;Point&#34;,&#34;coordinates&#34;:[-75.685583,9.694733]}" id="NCID0EBDAG" xlink:type="simple">9°41.684'N, 75°41.135'W</named-content></named-content>), and also in the furrows of the giant barrel sponge <italic><tp:taxon-name><tp:taxon-name-part taxon-name-part-type="genus" reg="Xestospongia">Xestospongia</tp:taxon-name-part><tp:taxon-name-part taxon-name-part-type="species" reg="muta">muta</tp:taxon-name-part></tp:taxon-name></italic> (Schmidt, 1870) at 8 m depth in the same locality (Table <xref ref-type="table" rid="T2">2</xref>). Sequences of the 16S DNA gene previously published by the authors and deposited in the GenBank database (<ext-link xmlns:xlink="http://www.w3.org/1999/xlink" xlink:type="simple" ext-link-type="uri" xlink:href="http://www.ncbi.nlm.nih.gov/Genbank">www.ncbi.nlm.nih.gov/Genbank</ext-link>: sequences published as <italic><tp:taxon-name><tp:taxon-name-part taxon-name-part-type="genus" reg="Petrolisthes">P.</tp:taxon-name-part><tp:taxon-name-part taxon-name-part-type="species" reg="galathinus">galathinus</tp:taxon-name-part></tp:taxon-name></italic> “Blue”, Accession No. <ext-link xmlns:xlink="http://www.w3.org/1999/xlink" xlink:href="DQ444890" ext-link-type="gen" xlink:type="simple">DQ444890</ext-link>–<ext-link xmlns:xlink="http://www.w3.org/1999/xlink" xlink:href="DQ444898" ext-link-type="gen" xlink:type="simple">DQ444898</ext-link>) match a sequence from the Yucatán Peninsula collected at 20–29m, published as <italic><tp:taxon-name><tp:taxon-name-part taxon-name-part-type="genus" reg="Petrolisthes">P.</tp:taxon-name-part><tp:taxon-name-part taxon-name-part-type="species" reg="galathinus">galathinus</tp:taxon-name-part></tp:taxon-name></italic> by <xref ref-type="bibr" rid="B5">Bracken-Grissom et al. (2013</xref>; accession no. <ext-link xmlns:xlink="http://www.w3.org/1999/xlink" xlink:href="KF182548" ext-link-type="gen" xlink:type="simple">KF182548</ext-link>). This record increases the depth range of the new species, which extends from the upper subtidal at 0.5 m to 29 m depth.</p><table-wrap id="T2" position="float" orientation="portrait"><label>Table 2.</label><caption><p>Geographic and ecological range of the species and colour morphs comprising the <italic><tp:taxon-name><tp:taxon-name-part taxon-name-part-type="genus" reg="Petrolisthes">Petrolisthes</tp:taxon-name-part><tp:taxon-name-part taxon-name-part-type="species" reg="galathinus">galathinus</tp:taxon-name-part></tp:taxon-name></italic> complex and allied species. WA = West Atlantic; EP = East Pacific; <named-content xmlns:xlink="http://www.w3.org/1999/xlink" content-type="dwc:institutional_code" xlink:title="Florida Museum of Natural History" xlink:href="http://grbio.org/institution/florida-museum-natural-history" xlink:type="simple">FMNH</named-content> = Florida Museum of Natural History.</p></caption><table id="TID0EZLBG" rules="all"><tbody><tr><th rowspan="1" colspan="1">Species</th><th rowspan="1" colspan="1">Geographic range</th><th rowspan="1" colspan="1">Ecology</th></tr><tr><td rowspan="1" colspan="1"><italic><tp:taxon-name><tp:taxon-name-part taxon-name-part-type="genus" reg="Parapetrolisthes">Parapetrolisthes</tp:taxon-name-part><tp:taxon-name-part taxon-name-part-type="species" reg="tortugensis">tortugensis</tp:taxon-name-part></tp:taxon-name></italic> (Glassell, 1945)</td><td rowspan="1" colspan="1">WA: Florida, Bahamas, Gulf of Mexico, Belize, Costa Rica, Panama, Colombia, Venezuela, Antilles (<xref ref-type="bibr" rid="B56">Werding et al. 2003</xref>; <xref ref-type="bibr" rid="B40">Poupin and Lemaitre 2014</xref>; personal records AH and BW)</td><td rowspan="1" colspan="1">Coral rubble, from sponges of the genus <italic><tp:taxon-name><tp:taxon-name-part taxon-name-part-type="genus" reg="Ircinia">Ircinia</tp:taxon-name-part></tp:taxon-name></italic> Nardo, 1833; pers. comm. F. Sanford), 0.5–54 m (<xref ref-type="bibr" rid="B23">Haig 1956</xref>; <xref ref-type="bibr" rid="B56">Werding et al. 2003</xref>; <xref ref-type="bibr" rid="B40">Poupin and Lemaitre 2014</xref>; personal records AH and BW)</td></tr><tr><td rowspan="1" colspan="1">
                      <italic>
                        <tp:taxon-name><tp:taxon-name-part taxon-name-part-type="genus" reg="Petrolisthes">Petrolisthes</tp:taxon-name-part><tp:taxon-name-part taxon-name-part-type="species" reg="bolivarensis">bolivarensis</tp:taxon-name-part></tp:taxon-name>
                      </italic>
                    </td><td rowspan="1" colspan="1">WA: Florida, Panama, Colombia, Venezuela (<xref ref-type="bibr" rid="B55">Werding and Kraus 2003</xref>; personal records AH and BW)</td><td rowspan="1" colspan="1">Dead part of <italic><tp:taxon-name><tp:taxon-name-part taxon-name-part-type="genus" reg="Porites">Porites</tp:taxon-name-part><tp:taxon-name-part taxon-name-part-type="species" reg="porites">porites</tp:taxon-name-part></tp:taxon-name></italic> (Pallas, 1766), under boulders in protected sites of the surf zone, under dead blocks of <italic><tp:taxon-name><tp:taxon-name-part taxon-name-part-type="genus" reg="Acropora">Acropora</tp:taxon-name-part><tp:taxon-name-part taxon-name-part-type="species" reg="palmata">palmata</tp:taxon-name-part></tp:taxon-name></italic> (Lamarck, 1816), 0–1.5 m (<xref ref-type="bibr" rid="B55">Werding and Kraus 2003</xref>; personal records AH and BW)</td></tr><tr><td rowspan="1" colspan="1">
                      <italic>
                        <tp:taxon-name><tp:taxon-name-part taxon-name-part-type="genus" reg="Petrolisthes">Petrolisthes</tp:taxon-name-part><tp:taxon-name-part taxon-name-part-type="species" reg="caribensis">caribensis</tp:taxon-name-part></tp:taxon-name>
                      </italic>
                    </td><td rowspan="1" colspan="1">WA: Florida, Bahamas, Gulf of Mexico, Belize, Panama, Colombia, Venezuela, Antilles, (<xref ref-type="bibr" rid="B52">Werding 1983</xref>; <xref ref-type="bibr" rid="B56">Werding et al. 2003</xref>; <xref ref-type="bibr" rid="B40">Poupin and Lemaitre 2014</xref>; <named-content xmlns:xlink="http://www.w3.org/1999/xlink" content-type="dwc:institutional_code" xlink:title="Florida Museum of Natural History" xlink:href="http://grbio.org/institution/florida-museum-natural-history" xlink:type="simple">FMNH</named-content> portal; personal records AH and BW)</td><td rowspan="1" colspan="1">Dead part of <italic><tp:taxon-name><tp:taxon-name-part taxon-name-part-type="genus" reg="Porites">Porites</tp:taxon-name-part><tp:taxon-name-part taxon-name-part-type="species" reg="porites">porites</tp:taxon-name-part></tp:taxon-name></italic>, under dead blocks of <italic><tp:taxon-name><tp:taxon-name-part taxon-name-part-type="genus" reg="Acropora">Acropora</tp:taxon-name-part><tp:taxon-name-part taxon-name-part-type="species" reg="palmata">palmata</tp:taxon-name-part></tp:taxon-name></italic>, 0.5–22 m, on coral heads and rubble in shallow waters at 4 m, on outer reef slope ≤11 m (<xref ref-type="bibr" rid="B56">Werding et al. 2003</xref>; <xref ref-type="bibr" rid="B40">Poupin and Lemaitre 2014</xref>; personal records AH and BW)</td></tr><tr><td rowspan="1" colspan="1"><italic><tp:taxon-name><tp:taxon-name-part taxon-name-part-type="genus" reg="Petrolisthes">Petrolisthes</tp:taxon-name-part><tp:taxon-name-part taxon-name-part-type="species" reg="coeruleus">coeruleus</tp:taxon-name-part></tp:taxon-name></italic> sp. nov.</td><td rowspan="1" colspan="1">WA: Bahamas, Gulf of Mexico, Belize, Panama, Colombia (<xref ref-type="bibr" rid="B31">Hiller et al. 2006</xref>; <named-content xmlns:xlink="http://www.w3.org/1999/xlink" content-type="dwc:institutional_code" xlink:title="Florida Museum of Natural History" xlink:href="http://grbio.org/institution/florida-museum-natural-history" xlink:type="simple">FMNH</named-content> portal; personal records AH and BW). Possibly in Florida up to South Carolina (personal records AH and BW; pers. comm. D. Knott)</td><td rowspan="1" colspan="1">Dead part of <italic><tp:taxon-name><tp:taxon-name-part taxon-name-part-type="genus" reg="Porites">Porites</tp:taxon-name-part><tp:taxon-name-part taxon-name-part-type="species" reg="porites">porites</tp:taxon-name-part></tp:taxon-name></italic>, under boulders in protected sites of the surf zone, under dead blocks of <italic><tp:taxon-name><tp:taxon-name-part taxon-name-part-type="genus" reg="Acropora">Acropora</tp:taxon-name-part><tp:taxon-name-part taxon-name-part-type="species" reg="palmata">palmata</tp:taxon-name-part></tp:taxon-name></italic>, on roots of <italic><tp:taxon-name><tp:taxon-name-part taxon-name-part-type="genus" reg="Rhizophora">Rhizophora</tp:taxon-name-part><tp:taxon-name-part taxon-name-part-type="species" reg="mangle">mangle</tp:taxon-name-part></tp:taxon-name></italic> Linnaeus, 1753, in the furrows of <italic><tp:taxon-name><tp:taxon-name-part taxon-name-part-type="genus" reg="Xestospongia">Xestospongia</tp:taxon-name-part><tp:taxon-name-part taxon-name-part-type="species" reg="muta">muta</tp:taxon-name-part></tp:taxon-name></italic> (Schmidt, 1870), 8 m (<xref ref-type="bibr" rid="B41">Quiceno–Cuartas 2012</xref>); 0.5–29 m (<xref ref-type="bibr" rid="B5">Bracken–Grissom et al. 2013</xref>; personal records AH and BW)</td></tr><tr><td rowspan="1" colspan="1">
                      <italic>
                        <tp:taxon-name><tp:taxon-name-part taxon-name-part-type="genus" reg="Petrolisthes">Petrolisthes</tp:taxon-name-part><tp:taxon-name-part taxon-name-part-type="species" reg="columbiensis">columbiensis</tp:taxon-name-part></tp:taxon-name>
                      </italic>
                    </td><td rowspan="1" colspan="1">WA: Colombia, Cuba (<xref ref-type="bibr" rid="B56">Werding et al. 2003</xref>)</td><td rowspan="1" colspan="1">Dead part of <italic><tp:taxon-name><tp:taxon-name-part taxon-name-part-type="genus" reg="Porites">Porites</tp:taxon-name-part><tp:taxon-name-part taxon-name-part-type="species" reg="porites">porites</tp:taxon-name-part></tp:taxon-name></italic>, 1–6 m (<xref ref-type="bibr" rid="B56">Werding et al. 2003</xref>; <xref ref-type="bibr" rid="B31">Hiller et al. 2006</xref>; personal records AH and BW)</td></tr><tr><td rowspan="1" colspan="1"><italic><tp:taxon-name><tp:taxon-name-part taxon-name-part-type="genus" reg="Petrolisthes">Petrolisthes</tp:taxon-name-part><tp:taxon-name-part taxon-name-part-type="species" reg="galathinus">galathinus</tp:taxon-name-part></tp:taxon-name></italic> “Stripes–Spots”</td><td rowspan="1" colspan="1">WA: Panama, Colombia, Guyana, Brazil (<xref ref-type="bibr" rid="B31">Hiller et al. 2006</xref>; personal records AH and BW)</td><td rowspan="1" colspan="1">Dead part of <italic><tp:taxon-name><tp:taxon-name-part taxon-name-part-type="genus" reg="Porites">Porites</tp:taxon-name-part><tp:taxon-name-part taxon-name-part-type="species" reg="porites">porites</tp:taxon-name-part></tp:taxon-name></italic>, in reef of <italic><tp:taxon-name><tp:taxon-name-part taxon-name-part-type="genus" reg="Agaricia">Agaricia</tp:taxon-name-part></tp:taxon-name></italic> Lamarck, 1801, under boulders in protected sites of the surf zone, 0.5–3 m (<xref ref-type="bibr" rid="B31">Hiller et al. 2006</xref>; personal records AH and BW)</td></tr><tr><td rowspan="1" colspan="1"><italic><tp:taxon-name><tp:taxon-name-part taxon-name-part-type="genus" reg="Petrolisthes">Petrolisthes</tp:taxon-name-part><tp:taxon-name-part taxon-name-part-type="species" reg="galathinus">galathinus</tp:taxon-name-part></tp:taxon-name></italic> “White Teeth”</td><td rowspan="1" colspan="1">WA: Florida, Gulf of Mexico, Belize, Panama, Colombia, Venezuela, Antilles, possibly along the east coast of Florida (<xref ref-type="bibr" rid="B31">Hiller et al. 2006</xref>; <xref ref-type="bibr" rid="B43">Rodríguez et al. 2006</xref>; <xref ref-type="bibr" rid="B40">Poupin and Lemaitre 2014</xref>; personal records AH and BW)</td><td rowspan="1" colspan="1">Dead part of <italic><tp:taxon-name><tp:taxon-name-part taxon-name-part-type="genus" reg="Porites">Porites</tp:taxon-name-part><tp:taxon-name-part taxon-name-part-type="species" reg="porites">porites</tp:taxon-name-part></tp:taxon-name></italic>, under dead, large blocks of <italic><tp:taxon-name><tp:taxon-name-part taxon-name-part-type="genus" reg="Acropora">Acropora</tp:taxon-name-part><tp:taxon-name-part taxon-name-part-type="species" reg="palmata">palmata</tp:taxon-name-part></tp:taxon-name></italic>, under boulders in protected sites of the surf zone, on coral heads, 0.5–6 m (<xref ref-type="bibr" rid="B31">Hiller et al. 2006</xref>; <xref ref-type="bibr" rid="B40">Poupin and Lemaitre 2014</xref>; personal records AH and BW)</td></tr><tr><td rowspan="1" colspan="1">
                      <italic>
                        <tp:taxon-name><tp:taxon-name-part taxon-name-part-type="genus" reg="Petrolisthes">Petrolisthes</tp:taxon-name-part><tp:taxon-name-part taxon-name-part-type="species" reg="occidentalis">occidentalis</tp:taxon-name-part></tp:taxon-name>
                      </italic>
                    </td><td rowspan="1" colspan="1">EP: Mexico (Cuastecomate Bay, Jalisco), El Salvador, Costa Rica, Panama, Colombia, Ecuador (<xref ref-type="bibr" rid="B24">Haig 1960</xref>; <xref ref-type="bibr" rid="B36">Moran 1984</xref>; <xref ref-type="bibr" rid="B30">Hiller et al. 2004</xref>, <xref ref-type="bibr" rid="B31">2006</xref>; <xref ref-type="bibr" rid="B14">Ferreira and Anker 2021</xref>; personal records AH and BW)</td><td rowspan="1" colspan="1">Under boulders at 0–2 m; dredged from sand and sand-shell bottoms at 7.2 and 18 m; among rocks with oysters (<xref ref-type="bibr" rid="B24">Haig 1960</xref>; <xref ref-type="bibr" rid="B36">Moran 1984</xref>; <xref ref-type="bibr" rid="B30">Hiller et al. 2004</xref>; personal records AH and BW)</td></tr><tr><td rowspan="1" colspan="1">
                      <italic>
                        <tp:taxon-name><tp:taxon-name-part taxon-name-part-type="genus" reg="Petrolisthes">Petrolisthes</tp:taxon-name-part><tp:taxon-name-part taxon-name-part-type="species" reg="rosariensis">rosariensis</tp:taxon-name-part></tp:taxon-name>
                      </italic>
                    </td><td rowspan="1" colspan="1">WA: Bahamas, Gulf of Mexico, Belize, Panama, Colombia, Venezuela, Antilles, Brazil (<xref ref-type="bibr" rid="B56">Werding et al. 2003</xref>; <xref ref-type="bibr" rid="B40">Poupin and Lemaitre 2014</xref>; <named-content xmlns:xlink="http://www.w3.org/1999/xlink" content-type="dwc:institutional_code" xlink:title="Florida Museum of Natural History" xlink:href="http://grbio.org/institution/florida-museum-natural-history" xlink:type="simple">FMNH</named-content> portal; personal records AH and BW)</td><td rowspan="1" colspan="1">Dead part of <italic><tp:taxon-name><tp:taxon-name-part taxon-name-part-type="genus" reg="Porites">Porites</tp:taxon-name-part><tp:taxon-name-part taxon-name-part-type="species" reg="porites">porites</tp:taxon-name-part></tp:taxon-name></italic>, under dead, large blocks of <italic><tp:taxon-name><tp:taxon-name-part taxon-name-part-type="genus" reg="Acropora">Acropora</tp:taxon-name-part><tp:taxon-name-part taxon-name-part-type="species" reg="palmata">palmata</tp:taxon-name-part></tp:taxon-name></italic>, under boulders in protected sites of the surf zone, on coral heads, in <italic><tp:taxon-name><tp:taxon-name-part taxon-name-part-type="genus" reg="Agaricia">Agaricia</tp:taxon-name-part></tp:taxon-name></italic> coral reef framework, under boulders (<xref ref-type="bibr" rid="B31">Hiller et al. 2006</xref>; <named-content xmlns:xlink="http://www.w3.org/1999/xlink" content-type="dwc:institutional_code" xlink:title="Florida Museum of Natural History" xlink:href="http://grbio.org/institution/florida-museum-natural-history" xlink:type="simple">FMNH</named-content> portal); 0.5–35 m (<xref ref-type="bibr" rid="B40">Poupin and Lemaitre 2014</xref>; personal records AH and BW)</td></tr><tr><td rowspan="1" colspan="1">
                      <italic>
                        <tp:taxon-name><tp:taxon-name-part taxon-name-part-type="genus" reg="Petrolisthes">Petrolisthes</tp:taxon-name-part><tp:taxon-name-part taxon-name-part-type="species" reg="sanmartini">sanmartini</tp:taxon-name-part></tp:taxon-name>
                      </italic>
                    </td><td rowspan="1" colspan="1">WA: Bahamas, French Antilles, Colombia (<xref ref-type="bibr" rid="B53">Werding and Hiller 2002</xref>; <xref ref-type="bibr" rid="B56">Werding et al. 2003</xref>; <named-content xmlns:xlink="http://www.w3.org/1999/xlink" content-type="dwc:institutional_code" xlink:title="Florida Museum of Natural History" xlink:href="http://grbio.org/institution/florida-museum-natural-history" xlink:type="simple">FMNH</named-content> portal; personal records AH and BW)</td><td rowspan="1" colspan="1">Dead part of <italic><tp:taxon-name><tp:taxon-name-part taxon-name-part-type="genus" reg="Porites">Porites</tp:taxon-name-part><tp:taxon-name-part taxon-name-part-type="species" reg="porites">porites</tp:taxon-name-part></tp:taxon-name></italic>, in coral rubble; subtidal to 18 m (<xref ref-type="bibr" rid="B53">Werding and Hiller 2002</xref>; <xref ref-type="bibr" rid="B56">Werding et al. 2003</xref>; <named-content xmlns:xlink="http://www.w3.org/1999/xlink" content-type="dwc:institutional_code" xlink:title="Florida Museum of Natural History" xlink:href="http://grbio.org/institution/florida-museum-natural-history" xlink:type="simple">FMNH</named-content> portal; personal records AH and BW)</td></tr></tbody></table></table-wrap></tp:treatment-sec><tp:treatment-sec sec-type="distribution" id="SECID0EPZAG"><title>Distribution.</title><p><italic><tp:taxon-name><tp:taxon-name-part taxon-name-part-type="genus" reg="Petrolisthes">Petrolisthes</tp:taxon-name-part><tp:taxon-name-part taxon-name-part-type="species" reg="coeruleus">coeruleus</tp:taxon-name-part></tp:taxon-name></italic> sp. nov. is, so far, known from the Colombian and Panamanian Caribbean, Belize, and the east coast of Mexico. R. Lasley (<named-content xmlns:xlink="http://www.w3.org/1999/xlink" content-type="dwc:institutional_code" xlink:title="Florida Museum of Natural History" xlink:href="http://grbio.org/institution/florida-museum-natural-history" xlink:type="simple">FMNH</named-content>; pers. comm. Nov. 2021) confirmed the species to be present in the Bahamas as well. Also, through D. Knott (PoseIDon Taxonomic Services, LLC, Charleston, South Carolina, U.S.A.; pers. Comm. Oct. 2021) we became aware of material of <italic><tp:taxon-name><tp:taxon-name-part taxon-name-part-type="genus" reg="Petrolisthes">P.</tp:taxon-name-part><tp:taxon-name-part taxon-name-part-type="species" reg="galathinus">galathinus</tp:taxon-name-part></tp:taxon-name></italic> collected in South Carolina by SERTC (Southeast Regional Taxonomic Center, South Carolina). Part of the specimens exhibit four spines on the dactylus of the walking legs, thus opening the possibility that the distribution of the new species may reach northern waters along the U.S. western coast. Collections on the coast of South Carolina await further examination to confirm if the new species indeed reaches this northern locality.</p></tp:treatment-sec><tp:treatment-sec sec-type="etymology" id="SECID0EP1AG"><title>Etymology.</title><p>The name <italic>coeruleus</italic> alludes to the blueish tone of carapace and extremities, which comprises a reliable diagnostic character to distinguish this species from <italic><tp:taxon-name><tp:taxon-name-part taxon-name-part-type="genus" reg="Petrolisthes">P.</tp:taxon-name-part><tp:taxon-name-part taxon-name-part-type="species" reg="caribensis">caribensis</tp:taxon-name-part></tp:taxon-name></italic>.</p></tp:treatment-sec><tp:treatment-sec><!--Section generated to contain objects referenced in tp:taxon-treatment.--><fig id="F6" position="float" orientation="portrait"><object-id xmlns:xlink="http://www.w3.org/1999/xlink" content-type="doi" xlink:type="simple">10.3897/zookeys.1191.111570.figure6</object-id><object-id xmlns:xlink="http://www.w3.org/1999/xlink" content-type="arpha" xlink:type="simple">7E5643F7-B310-5473-8077-0DD67EBE9B50</object-id><label>Figure 6.</label><caption><p>Dorsal view of <italic><tp:taxon-name><tp:taxon-name-part taxon-name-part-type="genus" reg="Petrolisthes">Petrolisthes</tp:taxon-name-part><tp:taxon-name-part taxon-name-part-type="species" reg="coeruleus">coeruleus</tp:taxon-name-part></tp:taxon-name></italic> sp. nov. <bold>a</bold> male, Islas del Rosario, Colombian Caribbean <bold>b</bold> male, Islas del Rosario, Colombian Caribbean <bold>c</bold> Bocas del Toro, Panamanian Caribbean, photograph courtesy of T. Deuss. Scale bars: 0.5 cm (<bold>a</bold>); 0.65 cm (<bold>b</bold>).</p></caption><graphic xmlns:xlink="http://www.w3.org/1999/xlink" xlink:href="zookeys-1191-391_article-111570__-g006.jpg" position="float" orientation="portrait" xlink:type="simple" id="oo_985350.jpg"><uri content-type="original_file" xlink:type="simple">https://binary.pensoft.net/fig/985350</uri></graphic></fig><fig id="F7" position="float" orientation="portrait"><object-id xmlns:xlink="http://www.w3.org/1999/xlink" content-type="doi" xlink:type="simple">10.3897/zookeys.1191.111570.figure7</object-id><object-id xmlns:xlink="http://www.w3.org/1999/xlink" content-type="arpha" xlink:type="simple">6ABE23BE-A89E-5856-B531-E8453AF41D4E</object-id><label>Figure 7.</label><caption><p>Dorsal view of <italic><tp:taxon-name><tp:taxon-name-part taxon-name-part-type="genus" reg="Petrolisthes">Petrolisthes</tp:taxon-name-part><tp:taxon-name-part taxon-name-part-type="species" reg="coeruleus">coeruleus</tp:taxon-name-part></tp:taxon-name></italic> sp. nov., male, Punta Galeta, Colón, Panamanian Caribbean. Setae on outer margin of cheliped manus omitted to depict spines. Scale bar: 0.4 cm.</p></caption><graphic xmlns:xlink="http://www.w3.org/1999/xlink" xlink:href="zookeys-1191-391_article-111570__-g007.jpg" position="float" orientation="portrait" xlink:type="simple" id="oo_985351.jpg"><uri content-type="original_file" xlink:type="simple">https://binary.pensoft.net/fig/985351</uri></graphic></fig><fig id="F8" position="float" orientation="portrait"><object-id xmlns:xlink="http://www.w3.org/1999/xlink" content-type="doi" xlink:type="simple">10.3897/zookeys.1191.111570.figure8</object-id><object-id xmlns:xlink="http://www.w3.org/1999/xlink" content-type="arpha" xlink:type="simple">33118114-10A5-5B29-8C8A-B1078F384D3A</object-id><label>Figure 8.</label><caption><p>Dorsal view of right cheliped of <bold>a</bold><italic><tp:taxon-name><tp:taxon-name-part taxon-name-part-type="genus" reg="Petrolisthes">Petrolisthes</tp:taxon-name-part><tp:taxon-name-part taxon-name-part-type="species" reg="coeruleus">coeruleus</tp:taxon-name-part></tp:taxon-name></italic> sp. nov. and <bold>b</bold><italic><tp:taxon-name><tp:taxon-name-part taxon-name-part-type="genus" reg="Petrolisthes">P.</tp:taxon-name-part><tp:taxon-name-part taxon-name-part-type="species" reg="caribensis">caribensis</tp:taxon-name-part></tp:taxon-name></italic>. Scale bars: 5 mm (<bold>a, b</bold>). Specimens preserved in ethanol.</p></caption><graphic xmlns:xlink="http://www.w3.org/1999/xlink" xlink:href="zookeys-1191-391_article-111570__-g008.jpg" position="float" orientation="portrait" xlink:type="simple" id="oo_985352.jpg"><uri content-type="original_file" xlink:type="simple">https://binary.pensoft.net/fig/985352</uri></graphic></fig><table-wrap id="T1" position="float" orientation="portrait"><label>Table 1.</label><caption><p>Morphotypes and distinguishing characters of the <italic><tp:taxon-name><tp:taxon-name-part taxon-name-part-type="genus" reg="Petrolisthes">Petrolisthes</tp:taxon-name-part><tp:taxon-name-part taxon-name-part-type="species" reg="galathinus">galathinus</tp:taxon-name-part></tp:taxon-name></italic> complex.</p></caption><table id="TID0EF6AG" rules="all"><tbody><tr><td rowspan="1" colspan="1">
                <bold>Species</bold>
              </td><td rowspan="1" colspan="1">
                <bold>Number of epibranchial spines</bold>
              </td><td rowspan="1" colspan="1">
                <bold>Number of spines on inner border of dactylus of all walking legs</bold>
              </td><td rowspan="1" colspan="1">
                <bold>Maximum size of male adults (carapace width in mm)</bold>
              </td></tr><tr><td rowspan="1" colspan="1"><italic><tp:taxon-name><tp:taxon-name-part taxon-name-part-type="genus" reg="Petrolisthes">P.</tp:taxon-name-part><tp:taxon-name-part taxon-name-part-type="species" reg="bolivarensis">bolivarensis</tp:taxon-name-part></tp:taxon-name></italic> Werding &amp; Kraus</td><td rowspan="1" colspan="1">1</td><td rowspan="1" colspan="1">3</td><td rowspan="1" colspan="1">&gt; 15.0</td></tr><tr><td rowspan="1" colspan="1"><italic><tp:taxon-name><tp:taxon-name-part taxon-name-part-type="genus" reg="Petrolisthes">P.</tp:taxon-name-part><tp:taxon-name-part taxon-name-part-type="species" reg="caribensis">caribensis</tp:taxon-name-part></tp:taxon-name></italic> Werding</td><td rowspan="1" colspan="1">1</td><td rowspan="1" colspan="1">4</td><td rowspan="1" colspan="1">9.4</td></tr><tr><td rowspan="1" colspan="1"><italic><tp:taxon-name><tp:taxon-name-part taxon-name-part-type="genus" reg="Petrolisthes">P.</tp:taxon-name-part><tp:taxon-name-part taxon-name-part-type="species" reg="coeruleus">coeruleus</tp:taxon-name-part></tp:taxon-name></italic> sp. nov.</td><td rowspan="1" colspan="1">1</td><td rowspan="1" colspan="1">4</td><td rowspan="1" colspan="1">12.4</td></tr><tr><td rowspan="1" colspan="1"><italic><tp:taxon-name><tp:taxon-name-part taxon-name-part-type="genus" reg="Petrolisthes">P.</tp:taxon-name-part><tp:taxon-name-part taxon-name-part-type="species" reg="columbiensis">columbiensis</tp:taxon-name-part></tp:taxon-name></italic> Werding</td><td rowspan="1" colspan="1">2</td><td rowspan="1" colspan="1">4</td><td rowspan="1" colspan="1">7.2</td></tr><tr><td rowspan="1" colspan="1"><italic><tp:taxon-name><tp:taxon-name-part taxon-name-part-type="genus" reg="Petrolisthes">P.</tp:taxon-name-part><tp:taxon-name-part taxon-name-part-type="species" reg="galathinus">galathinus</tp:taxon-name-part></tp:taxon-name></italic> (Bosc) “Stripes–Spots”</td><td rowspan="1" colspan="1">1</td><td rowspan="1" colspan="1">3</td><td rowspan="1" colspan="1">&gt; 14.0</td></tr><tr><td rowspan="1" colspan="1"><italic><tp:taxon-name><tp:taxon-name-part taxon-name-part-type="genus" reg="Petrolisthes">P.</tp:taxon-name-part><tp:taxon-name-part taxon-name-part-type="species" reg="galathinus">galathinus</tp:taxon-name-part></tp:taxon-name></italic> (Bosc) “White Teeth”</td><td rowspan="1" colspan="1">1</td><td rowspan="1" colspan="1">3</td><td rowspan="1" colspan="1">&gt; 15.0</td></tr><tr><td rowspan="1" colspan="1"><italic><tp:taxon-name><tp:taxon-name-part taxon-name-part-type="genus" reg="Petrolisthes">P.</tp:taxon-name-part><tp:taxon-name-part taxon-name-part-type="species" reg="occidentalis">occidentalis</tp:taxon-name-part></tp:taxon-name></italic> Stimpson</td><td rowspan="1" colspan="1">1</td><td rowspan="1" colspan="1">3</td><td rowspan="1" colspan="1">&gt; 17.0</td></tr><tr><td rowspan="1" colspan="1"><italic><tp:taxon-name><tp:taxon-name-part taxon-name-part-type="genus" reg="Petrolisthes">P.</tp:taxon-name-part><tp:taxon-name-part taxon-name-part-type="species" reg="rosariensis">rosariensis</tp:taxon-name-part></tp:taxon-name></italic> Werding</td><td rowspan="1" colspan="1">2</td><td rowspan="1" colspan="1">4</td><td rowspan="1" colspan="1">6.0</td></tr><tr><td rowspan="1" colspan="1"><italic><tp:taxon-name><tp:taxon-name-part taxon-name-part-type="genus" reg="Petrolisthes">P.</tp:taxon-name-part><tp:taxon-name-part taxon-name-part-type="species" reg="sanmartini">sanmartini</tp:taxon-name-part></tp:taxon-name></italic> Werding &amp; Hiller</td><td rowspan="1" colspan="1">1</td><td rowspan="1" colspan="1">5</td><td rowspan="1" colspan="1">6.5</td></tr></tbody></table></table-wrap></tp:treatment-sec><ref-list><ref id="B31"><mixed-citation xmlns:xlink="http://www.w3.org/1999/xlink" xlink:type="simple"><person-group><name name-style="western"><surname>Hiller</surname><given-names>A</given-names></name><name name-style="western"><surname>Kraus</surname><given-names>H</given-names></name><name name-style="western"><surname>Almon</surname><given-names>M</given-names></name><name name-style="western"><surname>Werding</surname><given-names>B</given-names></name></person-group> (<year>2006</year>) <article-title>The <italic><tp:taxon-name><tp:taxon-name-part taxon-name-part-type="genus">Petrolisthes</tp:taxon-name-part><tp:taxon-name-part taxon-name-part-type="species">galathinus</tp:taxon-name-part></tp:taxon-name></italic> complex: Species boundaries based on color pattern, morphology and molecules, and evolutionary interrelationships between this complex and other <tp:taxon-name><tp:taxon-name-part taxon-name-part-type="family">Porcellanidae</tp:taxon-name-part></tp:taxon-name> (<tp:taxon-name><tp:taxon-name-part taxon-name-part-type="subphylum">Crustacea</tp:taxon-name-part></tp:taxon-name>: <tp:taxon-name><tp:taxon-name-part taxon-name-part-type="order">Decapoda</tp:taxon-name-part></tp:taxon-name>: <tp:taxon-name><tp:taxon-name-part taxon-name-part-type="infraorder">Anomura</tp:taxon-name-part></tp:taxon-name>).</article-title><source>Molecular Phylogenetics and Evolution</source><volume>40</volume>(<issue>2</issue>): <fpage>547</fpage>–<lpage>569</lpage>. <ext-link xlink:href="10.1016/j.ympev.2006.03.030" ext-link-type="doi" xlink:type="simple">https://doi.org/10.1016/j.ympev.2006.03.030</ext-link></mixed-citation></ref><ref id="B56"><mixed-citation xmlns:xlink="http://www.w3.org/1999/xlink" xlink:type="simple"><person-group><name name-style="western"><surname>Werding</surname><given-names>B</given-names></name><name name-style="western"><surname>Hiller</surname><given-names>A</given-names></name><name name-style="western"><surname>Lemaitre</surname><given-names>R</given-names></name></person-group> (<year>2003</year>) <article-title>Geographic and depth distributional patterns of western Atlantic <tp:taxon-name><tp:taxon-name-part taxon-name-part-type="family">Porcellanidae</tp:taxon-name-part></tp:taxon-name> (<tp:taxon-name><tp:taxon-name-part taxon-name-part-type="subphylum">Crustacea</tp:taxon-name-part></tp:taxon-name>: <tp:taxon-name><tp:taxon-name-part taxon-name-part-type="order">Decapoda</tp:taxon-name-part></tp:taxon-name>: <tp:taxon-name><tp:taxon-name-part taxon-name-part-type="infraorder">Anomura</tp:taxon-name-part></tp:taxon-name>), with an updated list of species.</article-title><source>Memoirs of the Museum of Victoria</source><volume>60</volume>(<issue>1</issue>): <fpage>79</fpage>–<lpage>85</lpage>. <ext-link xlink:href="10.24199/j.mmv.2003.60.11" ext-link-type="doi" xlink:type="simple">https://doi.org/10.24199/j.mmv.2003.60.11</ext-link></mixed-citation></ref><ref id="B40"><mixed-citation xmlns:xlink="http://www.w3.org/1999/xlink" xlink:type="simple"><person-group><name name-style="western"><surname>Poupin</surname><given-names>J</given-names></name><name name-style="western"><surname>Lemaitre</surname><given-names>R</given-names></name></person-group> (<year>2014</year>) <article-title>Porcellanid crabs from Guadeloupe Island (<tp:taxon-name><tp:taxon-name-part taxon-name-part-type="subphylum">Crustacea</tp:taxon-name-part></tp:taxon-name>, <tp:taxon-name><tp:taxon-name-part taxon-name-part-type="order">Decapoda</tp:taxon-name-part></tp:taxon-name>, <tp:taxon-name><tp:taxon-name-part taxon-name-part-type="infraorder">Anomura</tp:taxon-name-part></tp:taxon-name>), with an updated list of species from the Lesser Antilles.</article-title><source>Zoosystema</source><volume>36</volume>(<issue>1</issue>): <fpage>5</fpage>–<lpage>27</lpage>. <ext-link xlink:href="10.5252/z2014n1a1" ext-link-type="doi" xlink:type="simple">https://doi.org/10.5252/z2014n1a1</ext-link></mixed-citation></ref><ref id="B23"><mixed-citation xmlns:xlink="http://www.w3.org/1999/xlink" xlink:type="simple"><person-group><name name-style="western"><surname>Haig</surname><given-names>J</given-names></name></person-group> (<year>1956</year>) <article-title>The <tp:taxon-name><tp:taxon-name-part taxon-name-part-type="superfamily">Galatheidea</tp:taxon-name-part></tp:taxon-name> (<tp:taxon-name><tp:taxon-name-part taxon-name-part-type="subphylum">Crustacea</tp:taxon-name-part></tp:taxon-name><tp:taxon-name><tp:taxon-name-part taxon-name-part-type="infraorder">Anomura</tp:taxon-name-part></tp:taxon-name>) of the Allan Hancock Atlantic Expedition with a review of the <tp:taxon-name><tp:taxon-name-part taxon-name-part-type="family">Porcellanidae</tp:taxon-name-part></tp:taxon-name> of the western North Atlantic.</article-title><source>Allan Hancock Atlantic Expedition Report</source><volume>8</volume>: <fpage>1</fpage>–<lpage>44</lpage>. <ext-link xlink:href="https://research.nhm.org/pdfs/29649/29649.pdf" ext-link-type="uri" xlink:type="simple">https://research.nhm.org/pdfs/29649/29649.pdf</ext-link></mixed-citation></ref><ref id="B55"><mixed-citation xmlns:xlink="http://www.w3.org/1999/xlink" xlink:type="simple"><person-group><name name-style="western"><surname>Werding</surname><given-names>B</given-names></name><name name-style="western"><surname>Kraus</surname><given-names>H</given-names></name></person-group> (<year>2003</year>) <article-title>A new species of the <italic><tp:taxon-name><tp:taxon-name-part taxon-name-part-type="genus">Petrolisthes</tp:taxon-name-part><tp:taxon-name-part taxon-name-part-type="species">galathinus</tp:taxon-name-part></tp:taxon-name></italic> complex from the southern Caribbean Sea (<tp:taxon-name><tp:taxon-name-part taxon-name-part-type="subphylum">Crustacea</tp:taxon-name-part></tp:taxon-name>: <tp:taxon-name><tp:taxon-name-part taxon-name-part-type="infraorder">Anomura</tp:taxon-name-part></tp:taxon-name>: <tp:taxon-name><tp:taxon-name-part taxon-name-part-type="family">Porcellanidae</tp:taxon-name-part></tp:taxon-name>).</article-title><source>Crustaceana</source><volume>75</volume>(<issue>9</issue>): <fpage>1141</fpage>–<lpage>1147</lpage>. <ext-link xlink:href="10.1163/156854002763270536" ext-link-type="doi" xlink:type="simple">https://doi.org/10.1163/156854002763270536</ext-link></mixed-citation></ref><ref id="B52"><mixed-citation xmlns:xlink="http://www.w3.org/1999/xlink" xlink:type="simple"><person-group><name name-style="western"><surname>Werding</surname><given-names>B</given-names></name></person-group> (<year>1983</year>) Der <italic><tp:taxon-name><tp:taxon-name-part taxon-name-part-type="genus">Petrolisthes</tp:taxon-name-part><tp:taxon-name-part taxon-name-part-type="species">galathinus</tp:taxon-name-part></tp:taxon-name></italic>–Artenkomplex im karibischen Raum mit Beschreibung von <italic><tp:taxon-name><tp:taxon-name-part taxon-name-part-type="genus">P.</tp:taxon-name-part><tp:taxon-name-part taxon-name-part-type="species">caribensis</tp:taxon-name-part></tp:taxon-name></italic> n. sp. und <italic><tp:taxon-name><tp:taxon-name-part taxon-name-part-type="genus">P.</tp:taxon-name-part><tp:taxon-name-part taxon-name-part-type="species">columbiensis</tp:taxon-name-part></tp:taxon-name></italic> n. sp. (<tp:taxon-name><tp:taxon-name-part taxon-name-part-type="subphylum">Crustacea</tp:taxon-name-part></tp:taxon-name>: <tp:taxon-name><tp:taxon-name-part taxon-name-part-type="infraorder">Anomura</tp:taxon-name-part></tp:taxon-name>: <tp:taxon-name><tp:taxon-name-part taxon-name-part-type="family">Porcellanidae</tp:taxon-name-part></tp:taxon-name>). Senckenbergiana biologica 63(1982) (5/6): 407–418.</mixed-citation></ref><ref id="B41"><mixed-citation xmlns:xlink="http://www.w3.org/1999/xlink" xlink:type="simple"><person-group><name name-style="western"><surname>Quiceno–Cuartas</surname><given-names>PA</given-names></name></person-group> (<year>2012</year>) Historia de vida de cuatro morfotipos del complejo <italic><tp:taxon-name><tp:taxon-name-part taxon-name-part-type="genus">Petrolisthes</tp:taxon-name-part><tp:taxon-name-part taxon-name-part-type="species">galathinus</tp:taxon-name-part></tp:taxon-name></italic> (Bosc, 1902) (<tp:taxon-name><tp:taxon-name-part taxon-name-part-type="subphylum">Crustacea</tp:taxon-name-part></tp:taxon-name>, <tp:taxon-name><tp:taxon-name-part taxon-name-part-type="order">Decapoda</tp:taxon-name-part></tp:taxon-name>, <tp:taxon-name><tp:taxon-name-part taxon-name-part-type="infraorder">Anomura</tp:taxon-name-part></tp:taxon-name>: <tp:taxon-name><tp:taxon-name-part taxon-name-part-type="family">Porcellanidae</tp:taxon-name-part></tp:taxon-name>) en la punta norte del Golfo de Morrosquillo (San Onofre-Sucre). PhD Thesis, Universidad de Antioquia, Medellín, Colombia.</mixed-citation></ref><ref id="B5"><mixed-citation xmlns:xlink="http://www.w3.org/1999/xlink" xlink:type="simple"><person-group><name name-style="western"><surname>Bracken–Grissom</surname><given-names>HD</given-names></name><name name-style="western"><surname>Cannon</surname><given-names>ME</given-names></name><name name-style="western"><surname>Cabezas</surname><given-names>P</given-names></name><name name-style="western"><surname>Feldmann</surname><given-names>RM</given-names></name><name name-style="western"><surname>Schweitzer</surname><given-names>CE</given-names></name><name name-style="western"><surname>Ahyong</surname><given-names>ST</given-names></name><name name-style="western"><surname>Felder</surname><given-names>DL</given-names></name><name name-style="western"><surname>Lemaitre</surname><given-names>R</given-names></name><name name-style="western"><surname>Crandall</surname><given-names>KA</given-names></name></person-group> (<year>2013</year>) <article-title>A comprehensive and integrative reconstruction of evolutionary history for <tp:taxon-name><tp:taxon-name-part taxon-name-part-type="infraorder">Anomura</tp:taxon-name-part></tp:taxon-name> (<tp:taxon-name><tp:taxon-name-part taxon-name-part-type="subphylum">Crustacea</tp:taxon-name-part></tp:taxon-name>: <tp:taxon-name><tp:taxon-name-part taxon-name-part-type="order">Decapoda</tp:taxon-name-part></tp:taxon-name>).</article-title><source>BMC Evolutionary Biology</source><volume>13</volume>(<issue>1</issue>): <fpage>1</fpage>–<lpage>28</lpage>. <ext-link xlink:href="10.1186/1471-2148-13-128" ext-link-type="doi" xlink:type="simple">https://doi.org/10.1186/1471-2148-13-128</ext-link></mixed-citation></ref><ref id="B43"><mixed-citation xmlns:xlink="http://www.w3.org/1999/xlink" xlink:type="simple"><person-group><name name-style="western"><surname>Rodríguez</surname><given-names>IT</given-names></name><name name-style="western"><surname>Hernández</surname><given-names>G</given-names></name><name name-style="western"><surname>Felder</surname><given-names>D</given-names></name></person-group> (<year>2006</year>) Phylogenetic relationships among western Atlantic <tp:taxon-name><tp:taxon-name-part taxon-name-part-type="family">Porcellanidae</tp:taxon-name-part></tp:taxon-name> (<tp:taxon-name><tp:taxon-name-part taxon-name-part-type="order">Decapoda</tp:taxon-name-part></tp:taxon-name>: <tp:taxon-name><tp:taxon-name-part taxon-name-part-type="infraorder">Anomura</tp:taxon-name-part></tp:taxon-name>), based on partial sequences of the mitochondrial 16s rRNA gene, with comments on morphology. Crustacean Research 2006(Special Number 6): 151–166. <ext-link xlink:href="10.18353/crustacea.Special2006.6_151" ext-link-type="doi" xlink:type="simple">https://doi.org/10.18353/crustacea.Special2006.6_151</ext-link></mixed-citation></ref><ref id="B24"><mixed-citation xmlns:xlink="http://www.w3.org/1999/xlink" xlink:type="simple"><person-group><name name-style="western"><surname>Haig</surname><given-names>J</given-names></name></person-group> (<year>1960</year>) <article-title>The <tp:taxon-name><tp:taxon-name-part taxon-name-part-type="family">Porcellanidae</tp:taxon-name-part></tp:taxon-name> (<tp:taxon-name><tp:taxon-name-part taxon-name-part-type="subphylum">Crustacea</tp:taxon-name-part></tp:taxon-name><tp:taxon-name><tp:taxon-name-part taxon-name-part-type="infraorder">Anomura</tp:taxon-name-part></tp:taxon-name>) of the eastern Pacific.</article-title><source>Allan Hancock Pacific Expeditions, University of Southern California Press, Los Angeles, California</source><volume>24</volume>: <fpage>1</fpage>–<lpage>440</lpage>.</mixed-citation></ref><ref id="B36"><mixed-citation xmlns:xlink="http://www.w3.org/1999/xlink" xlink:type="simple"><person-group><name name-style="western"><surname>Moran</surname><given-names>DA</given-names></name></person-group> (<year>1984</year>) <article-title>Additions to the known anomuran fauna of El Salvador, Central America (<tp:taxon-name><tp:taxon-name-part taxon-name-part-type="subphylum">Crustacea</tp:taxon-name-part></tp:taxon-name>: <tp:taxon-name><tp:taxon-name-part taxon-name-part-type="order">Decapoda</tp:taxon-name-part></tp:taxon-name>).</article-title><source>Journal of Crustacean Biology</source><volume>4</volume>(<issue>1</issue>): <fpage>72</fpage>–<lpage>84</lpage>. <ext-link xlink:href="10.2307/1547898" ext-link-type="doi" xlink:type="simple">https://doi.org/10.2307/1547898</ext-link></mixed-citation></ref><ref id="B30"><mixed-citation xmlns:xlink="http://www.w3.org/1999/xlink" xlink:type="simple"><person-group><name name-style="western"><surname>Hiller</surname><given-names>A</given-names></name><name name-style="western"><surname>Lazarus</surname><given-names>JF</given-names></name><name name-style="western"><surname>Werding</surname><given-names>B</given-names></name></person-group> (<year>2004</year>) New records and range extensions for porcellanid crabs in the eastern Pacific (<tp:taxon-name><tp:taxon-name-part taxon-name-part-type="subphylum">Crustacea</tp:taxon-name-part></tp:taxon-name>: <tp:taxon-name><tp:taxon-name-part taxon-name-part-type="infraorder">Anomura</tp:taxon-name-part></tp:taxon-name>: <tp:taxon-name><tp:taxon-name-part taxon-name-part-type="family">Porcellanidae</tp:taxon-name-part></tp:taxon-name>). Contributions to the study of East Pacific crustaceans (Vol. 3). Instituto de Ciencias del Mar y Limnología, Universidad de México, Ciudad de México, 127–138.</mixed-citation></ref><ref id="B14"><mixed-citation xmlns:xlink="http://www.w3.org/1999/xlink" xlink:type="simple"><person-group><name name-style="western"><surname>Ferreira</surname><given-names>LA</given-names></name><name name-style="western"><surname>Anker</surname><given-names>A</given-names></name></person-group> (<year>2021</year>) <article-title>An annotated and illustrated checklist of the porcelain crabs of Panama (<tp:taxon-name><tp:taxon-name-part taxon-name-part-type="order">Decapoda</tp:taxon-name-part></tp:taxon-name>: <tp:taxon-name><tp:taxon-name-part taxon-name-part-type="infraorder">Anomura</tp:taxon-name-part></tp:taxon-name>).</article-title><source>Zootaxa</source><volume>5045</volume>: <fpage>001</fpage>–<lpage>154</lpage>. <ext-link xlink:href="10.11646/zootaxa.5045.1.1" ext-link-type="doi" xlink:type="simple">https://doi.org/10.11646/zootaxa.5045.1.1</ext-link></mixed-citation></ref><ref id="B53"><mixed-citation xmlns:xlink="http://www.w3.org/1999/xlink" xlink:type="simple"><person-group><name name-style="western"><surname>Werding</surname><given-names>B</given-names></name><name name-style="western"><surname>Hiller</surname><given-names>A</given-names></name></person-group> (<year>2002</year>) <article-title>A new species of the <italic><tp:taxon-name><tp:taxon-name-part taxon-name-part-type="genus">Petrolisthes</tp:taxon-name-part><tp:taxon-name-part taxon-name-part-type="species">galathinus</tp:taxon-name-part></tp:taxon-name></italic> complex from the southern Caribbean Sea, with a discussion on the identity of <italic><tp:taxon-name><tp:taxon-name-part taxon-name-part-type="genus">P.</tp:taxon-name-part><tp:taxon-name-part taxon-name-part-type="species">galathinus</tp:taxon-name-part></tp:taxon-name></italic> (Bosc, 1802) (<tp:taxon-name><tp:taxon-name-part taxon-name-part-type="order">Decapoda</tp:taxon-name-part></tp:taxon-name>, <tp:taxon-name><tp:taxon-name-part taxon-name-part-type="family">Porcellanidae</tp:taxon-name-part></tp:taxon-name>).</article-title><source>Crustaceana</source><volume>75</volume>(<issue>7</issue>): <fpage>849</fpage>–<lpage>857</lpage>. <ext-link xlink:href="10.1163/156854002321210703" ext-link-type="doi" xlink:type="simple">https://doi.org/10.1163/156854002321210703</ext-link></mixed-citation></ref></ref-list></tp:taxon-treatment>
