# Supplementary material for: ﻿Description of a new species of the Petrolisthesgalathinus complex from the Caribbean Sea, and resurrection of Petrolisthesoccidentalis from the East Pacific (Crustacea, Anomura, Porcellanidae)
Source: Zookeys. 2024 Feb 16;1191:391–407. doi: 10.3897/zookeys.1191.111570 (PMC10892155; doi:10.3897/zookeys.1191.111570)
Supplement: XML Treatment for Petrolisthes occidentalis [file zookeys.1191.111570-treatment2.xml]

<!DOCTYPE tp:taxon-treatment
  PUBLIC "-//TaxonX//DTD Taxonomic Treatment Publishing DTD v0 20100105//EN" "tax-treatment-NSO.dtd">
<tp:taxon-treatment xmlns:tp="http://www.plazi.org/taxpub"><tp:treatment-meta><kwd-group><label>Taxon classification</label><kwd>
                <named-content content-type="kingdom">Animalia</named-content>
              </kwd><kwd>
                <named-content content-type="order">Decapoda</named-content>
              </kwd><kwd>
                <named-content content-type="family">Porcellanidae</named-content>
              </kwd></kwd-group><mixed-citation publication-type="journal"><person-group><name><surname>Hiller</surname><given-names>Alexandra</given-names></name><name><surname>Werding</surname><given-names>Bernd</given-names></name></person-group><article-title>﻿Description of a new species of the <italic><tp:taxon-name><tp:taxon-name-part taxon-name-part-type="genus" reg="Petrolisthes">Petrolisthes</tp:taxon-name-part><tp:taxon-name-part taxon-name-part-type="species" reg="galathinus">galathinus</tp:taxon-name-part></tp:taxon-name></italic> complex from the Caribbean Sea, and resurrection of <italic><tp:taxon-name><tp:taxon-name-part taxon-name-part-type="genus" reg="Petrolisthes">Petrolisthes</tp:taxon-name-part><tp:taxon-name-part taxon-name-part-type="species" reg="occidentalis">occidentalis</tp:taxon-name-part></tp:taxon-name></italic> from the East Pacific (<tp:taxon-name><tp:taxon-name-part taxon-name-part-type="subphylum">Crustacea</tp:taxon-name-part></tp:taxon-name>, <tp:taxon-name><tp:taxon-name-part taxon-name-part-type="infraorder">Anomura</tp:taxon-name-part></tp:taxon-name>, <tp:taxon-name><tp:taxon-name-part taxon-name-part-type="family">Porcellanidae</tp:taxon-name-part></tp:taxon-name>)</article-title><source>Zookeys</source><day>16</day><month>02</month><year>2024</year><volume>1191</volume><fpage>391</fpage><lpage>407</lpage><pub-id pub-id-type="doi">10.3897/zookeys.1191.111570</pub-id></mixed-citation></tp:treatment-meta><tp:nomenclature><label>﻿</label><tp:taxon-name>
              <object-id xmlns:xlink="http://www.w3.org/1999/xlink" content-type="arpha" xlink:type="simple">BE8865B0-D19A-512D-BF56-345D3729C7A7</object-id>
              <tp:taxon-name-part taxon-name-part-type="genus" reg="Petrolisthes">Petrolisthes</tp:taxon-name-part>
              <tp:taxon-name-part taxon-name-part-type="species" reg="occidentalis">occidentalis</tp:taxon-name-part>
            </tp:taxon-name><tp:taxon-authority>Stimpson, 1859</tp:taxon-authority><xref ref-type="fig" rid="F5">Fig. 5a</xref><tp:nomenclature-citation-list><tp:nomenclature-citation><tp:taxon-name>
                  <tp:taxon-name-part taxon-name-part-type="genus" reg="Petrolisthes">Petrolisthes</tp:taxon-name-part>
                  <tp:taxon-name-part taxon-name-part-type="species" reg="occidentalis">occidentalis</tp:taxon-name-part>
                </tp:taxon-name><comment>Stimpson, 1858: 227 (nomen nudum; listed); <xref ref-type="bibr" rid="B48">Stimpson 1859</xref>: 73 (description); <xref ref-type="bibr" rid="B49">Streets 1871</xref>: 240; <xref ref-type="bibr" rid="B35">Lockington 1878</xref>: 395; <xref ref-type="bibr" rid="B12">Faxon 1893</xref>: 175; <xref ref-type="bibr" rid="B13">Faxon 1895</xref>: 69; <xref ref-type="bibr" rid="B14">Ferreira and Anker 2021</xref>: 107.</comment></tp:nomenclature-citation><tp:nomenclature-citation><tp:taxon-name>
                  <tp:taxon-name-part taxon-name-part-type="genus" reg="Petrolisthes">Petrolisthes</tp:taxon-name-part>
                  <tp:taxon-name-part taxon-name-part-type="species" reg="galathinus">galathinus</tp:taxon-name-part>
                </tp:taxon-name><comment>Ortmann, 1897: 284; <xref ref-type="bibr" rid="B46">Schmitt 1935</xref>: 186; <xref ref-type="bibr" rid="B24">Haig 1960</xref>: 36; <xref ref-type="bibr" rid="B25">Haig 1962</xref>: 176 (part); <xref ref-type="bibr" rid="B21">Gore and Abele 1976</xref>: 21; <xref ref-type="bibr" rid="B20">Gore 1982</xref>: 13; <xref ref-type="bibr" rid="B36">Moran 1984</xref>: 78; <xref ref-type="bibr" rid="B30">Hiller et al. 2004</xref>: 5; <xref ref-type="bibr" rid="B31">Hiller et al. 2006</xref>: 548.</comment></tp:nomenclature-citation></tp:nomenclature-citation-list></tp:nomenclature><tp:treatment-sec sec-type="type material" id="SECID0E55AG"><title>Type material examined.</title><p><bold><italic>Syntypes</italic></bold>: <named-content xmlns:xlink="http://www.w3.org/1999/xlink" content-type="dwc:institutional_code" xlink:title="Museum of Comparative Zoology" xlink:href="http://grbio.org/institution/museum-comparative-zoology" xlink:type="simple">MCZ</named-content>:IZ:CRU–1401, East Pacific, Panama, 1 male, 3 females (ov).</p></tp:treatment-sec><tp:treatment-sec sec-type="material" id="SECID0EN6AG"><title>Other material examined.</title><p><abbrev xmlns:xlink="http://www.w3.org/1999/xlink" xlink:title="Museo de Peces de Agua Dulce e Invertebrados" id="ABBRID0ET6AG" xlink:type="simple">MUPADI</abbrev>–Crus–02–17, East Pacific, Panamá, Panama City, Punta Culebra, under large boulders, low intertidal, leg. A. Hiller, 21 Feb. 2015; male, 12.8 × 13.5 mm; male, 12.9 × 13.4 mm.</p></tp:treatment-sec><tp:treatment-sec sec-type="diagnosis" id="SECID0EX6AG"><title>Diagnosis.</title><p><italic><tp:taxon-name><tp:taxon-name-part taxon-name-part-type="genus" reg="Petrolisthes">Petrolisthes</tp:taxon-name-part><tp:taxon-name-part taxon-name-part-type="species" reg="occidentalis">occidentalis</tp:taxon-name-part></tp:taxon-name></italic> morphologically resembles the other members of the <italic><tp:taxon-name><tp:taxon-name-part taxon-name-part-type="genus" reg="Petrolisthes">P.</tp:taxon-name-part><tp:taxon-name-part taxon-name-part-type="species" reg="galathinus">galathinus</tp:taxon-name-part></tp:taxon-name></italic> complex. An extensive description was given by <xref ref-type="bibr" rid="B24">Haig (1960)</xref>. The species shares with most members of the group the presence of one epibranchial spine and three movable spines on the ventral side of the dactylus of the walking legs. <italic><tp:taxon-name><tp:taxon-name-part taxon-name-part-type="genus" reg="Petrolisthes">P.</tp:taxon-name-part><tp:taxon-name-part taxon-name-part-type="species" reg="caribensis">caribensis</tp:taxon-name-part></tp:taxon-name></italic>, <italic><tp:taxon-name><tp:taxon-name-part taxon-name-part-type="genus" reg="Petrolisthes">P.</tp:taxon-name-part><tp:taxon-name-part taxon-name-part-type="species" reg="columbiensis">columbiensis</tp:taxon-name-part></tp:taxon-name></italic>, and <italic><tp:taxon-name><tp:taxon-name-part taxon-name-part-type="genus" reg="Petrolisthes">P.</tp:taxon-name-part><tp:taxon-name-part taxon-name-part-type="species" reg="coeruleus">coeruleus</tp:taxon-name-part></tp:taxon-name></italic> sp. nov. bear four such spines, and <italic><tp:taxon-name><tp:taxon-name-part taxon-name-part-type="genus" reg="Petrolisthes">P.</tp:taxon-name-part><tp:taxon-name-part taxon-name-part-type="species" reg="sanmartini">sanmartini</tp:taxon-name-part></tp:taxon-name></italic> bears five (see Table <xref ref-type="table" rid="T1">1</xref>). The borders of the carpus of the chelipeds tend to be subparallel in <italic><tp:taxon-name><tp:taxon-name-part taxon-name-part-type="genus" reg="Petrolisthes">P.</tp:taxon-name-part><tp:taxon-name-part taxon-name-part-type="species" reg="occidentalis">occidentalis</tp:taxon-name-part></tp:taxon-name></italic> giving the carpus a straight and slender look. In the Atlantic forms, the anterior margin is more convex. <italic><tp:taxon-name><tp:taxon-name-part taxon-name-part-type="genus" reg="Petrolisthes">Petrolisthes</tp:taxon-name-part><tp:taxon-name-part taxon-name-part-type="species" reg="occidentalis">occidentalis</tp:taxon-name-part></tp:taxon-name></italic> reaches larger sizes than all Atlantic forms, with carapace lengths of more than 16 mm.</p></tp:treatment-sec><tp:treatment-sec sec-type="Colouration" id="SECID0E4CBG"><title>Colouration.</title><p>The transverse ridges and tubercles, which are typical of the members of the <italic><tp:taxon-name><tp:taxon-name-part taxon-name-part-type="genus" reg="Petrolisthes">Petrolisthes</tp:taxon-name-part><tp:taxon-name-part taxon-name-part-type="species" reg="galathinus">galathinus</tp:taxon-name-part></tp:taxon-name></italic> species complex, are bordered with purplish red bands, the intervening grooves are yellowish, the yellow colour prevailing on the carpus teeth. The merus of the walking legs is irregularly spotted with purplish dots, the carpus and propodus show three broad, purplish bands alternating with paler yellowish ones (Fig. <xref ref-type="fig" rid="F5">5a</xref>).</p></tp:treatment-sec><tp:treatment-sec sec-type="remarks" id="SECID0ESDBG"><title>Remarks.</title><p><italic><tp:taxon-name><tp:taxon-name-part taxon-name-part-type="genus" reg="Petrolisthes">Petrolisthes</tp:taxon-name-part><tp:taxon-name-part taxon-name-part-type="species" reg="occidentalis">occidentalis</tp:taxon-name-part></tp:taxon-name></italic> was listed by <xref ref-type="bibr" rid="B47">Stimpson (1858)</xref>, and one year later it was described by the same author (<xref ref-type="bibr" rid="B48">Stimpson 1859</xref>) from the Pacific coast of Panama. In the description he stated that the species is “scarcely to be distinguished from <italic><tp:taxon-name><tp:taxon-name-part taxon-name-part-type="genus" reg="Petrolisthes">P.</tp:taxon-name-part><tp:taxon-name-part taxon-name-part-type="species" reg="sexspinosus">sexspinosus</tp:taxon-name-part></tp:taxon-name></italic> Stimpson, 1858”, an older synonym of the western Atlantic <italic><tp:taxon-name><tp:taxon-name-part taxon-name-part-type="genus" reg="Petrolisthes">P.</tp:taxon-name-part><tp:taxon-name-part taxon-name-part-type="species" reg="galathinus">galathinus</tp:taxon-name-part></tp:taxon-name></italic>. In the decades after Stimpson´s studies, various authors referred to the Pacific populations as <italic><tp:taxon-name><tp:taxon-name-part taxon-name-part-type="genus" reg="Petrolisthes">P.</tp:taxon-name-part><tp:taxon-name-part taxon-name-part-type="species" reg="occidentalis">occidentalis</tp:taxon-name-part></tp:taxon-name></italic> (see <xref ref-type="bibr" rid="B49">Streets 1871</xref>; <xref ref-type="bibr" rid="B12">Faxon 1893</xref>, <xref ref-type="bibr" rid="B13">1895</xref>). <xref ref-type="bibr" rid="B38">Ortmann (1897)</xref> emphasised the lack of differences between specimens from western India and Pacific Panama, stating that since <italic><tp:taxon-name><tp:taxon-name-part taxon-name-part-type="genus" reg="Petrolisthes">P.</tp:taxon-name-part><tp:taxon-name-part taxon-name-part-type="species" reg="galathinus">galathinus</tp:taxon-name-part></tp:taxon-name></italic> occurred likewise on the east and west of tropical America, <italic><tp:taxon-name><tp:taxon-name-part taxon-name-part-type="genus" reg="Petrolisthes">P.</tp:taxon-name-part><tp:taxon-name-part taxon-name-part-type="species" reg="occidentalis">occidentalis</tp:taxon-name-part></tp:taxon-name></italic> should be treated as a synonym of <italic><tp:taxon-name><tp:taxon-name-part taxon-name-part-type="genus" reg="Petrolisthes">P.</tp:taxon-name-part><tp:taxon-name-part taxon-name-part-type="species" reg="galathinus">galathinus</tp:taxon-name-part></tp:taxon-name></italic> (arguments reviewed by <xref ref-type="bibr" rid="B24">Haig 1960</xref>).</p><p><xref ref-type="bibr" rid="B31">Hiller et al. (2006)</xref> postulated that the Eastern Pacific <italic><tp:taxon-name><tp:taxon-name-part taxon-name-part-type="genus" reg="Petrolisthes">P.</tp:taxon-name-part><tp:taxon-name-part taxon-name-part-type="species" reg="galathinus">galathinus</tp:taxon-name-part></tp:taxon-name></italic> deserves specific status, given the relatively large genetic distances between the Pacific and the most closely related Atlantic clades, which comprised the “Spots” and “Striped” morphs. The East Pacific species differs in colour and size from all Atlantic forms. In a local catalogue of the <tp:taxon-name><tp:taxon-name-part taxon-name-part-type="family">Porcellanidae</tp:taxon-name-part></tp:taxon-name> of Panama, <xref ref-type="bibr" rid="B14">Ferreira and Anker (2021)</xref> published a short note suggesting the need to resurrect the species, based on the recommendations by <xref ref-type="bibr" rid="B31">Hiller et al. (2006)</xref>.</p></tp:treatment-sec><tp:treatment-sec sec-type="Geographic range" id="SECID0E6HBG"><title>Geographic range.</title><p><xref ref-type="bibr" rid="B24">Haig (1960)</xref> highlighted the discontinuous distribution of the species in the East Pacific, with a concentration near Panama City, and only few findings from Isla San Lucas, Costa Rica, and off La Libertad, Ecuador. Based on new records of the species in the Panamanian and Colombian East Pacific, <xref ref-type="bibr" rid="B30">Hiller et al. (2004)</xref> confirmed that <italic><tp:taxon-name><tp:taxon-name-part taxon-name-part-type="genus" reg="Petrolisthes">P.</tp:taxon-name-part><tp:taxon-name-part taxon-name-part-type="species" reg="occidentalis">occidentalis</tp:taxon-name-part></tp:taxon-name></italic> seems to have a continuous distribution from Jalisco, south side of Cuastecomate Bay, Mexico, throughout Central America and Colombia, reaching Salinas and La Libertad in Ecuador.</p></tp:treatment-sec><tp:treatment-sec><!--Section generated to contain objects referenced in tp:taxon-treatment.--><fig id="F5" position="float" orientation="portrait"><object-id xmlns:xlink="http://www.w3.org/1999/xlink" content-type="doi" xlink:type="simple">10.3897/zookeys.1191.111570.figure5</object-id><object-id xmlns:xlink="http://www.w3.org/1999/xlink" content-type="arpha" xlink:type="simple">1F14826E-5325-59CD-8953-E754347806D4</object-id><label>Figure 5.</label><caption><p>Dorsal view of colour morphs within <italic><tp:taxon-name><tp:taxon-name-part taxon-name-part-type="genus" reg="Petrolisthes">Petrolisthes</tp:taxon-name-part><tp:taxon-name-part taxon-name-part-type="species" reg="galathinus">galathinus</tp:taxon-name-part></tp:taxon-name></italic>, as designated by <xref ref-type="bibr" rid="B31">Hiller et al. (2006)</xref><bold>a</bold> East Pacific morph, here resurrected as <italic><tp:taxon-name><tp:taxon-name-part taxon-name-part-type="genus" reg="Petrolisthes">P.</tp:taxon-name-part><tp:taxon-name-part taxon-name-part-type="species" reg="occidentalis">occidentalis</tp:taxon-name-part></tp:taxon-name></italic> Stimpson, male, Naos Island, Panamanian Pacific <bold>b</bold><italic><tp:taxon-name><tp:taxon-name-part taxon-name-part-type="genus" reg="Petrolisthes">P.</tp:taxon-name-part><tp:taxon-name-part taxon-name-part-type="species" reg="galathinus">galathinus</tp:taxon-name-part></tp:taxon-name></italic> “Spots”, male, Islas del Rosario, Colombian Caribbean <bold>c</bold><italic><tp:taxon-name><tp:taxon-name-part taxon-name-part-type="genus" reg="Petrolisthes">P.</tp:taxon-name-part><tp:taxon-name-part taxon-name-part-type="species" reg="galathinus">galathinus</tp:taxon-name-part></tp:taxon-name></italic> “White Teeth”, female (ov), Isla Cubagua, Venezuela <bold>d</bold> “White Teeth”, Roatán, Honduras, photo courtesy of M. Charteris <bold>e</bold><italic><tp:taxon-name><tp:taxon-name-part taxon-name-part-type="genus" reg="Petrolisthes">P.</tp:taxon-name-part><tp:taxon-name-part taxon-name-part-type="species" reg="galathinus">galathinus</tp:taxon-name-part></tp:taxon-name></italic> “Stripes”, male, Gulf of Morrosquillo, Colombian Caribbean. Scale bars: 1.65 cm (<bold>a</bold>); 0.71 cm (<bold>b</bold>); 1.36 cm(<bold>c</bold>); 1.35 cm(<bold>e</bold>).</p></caption><graphic xmlns:xlink="http://www.w3.org/1999/xlink" xlink:href="zookeys-1191-391_article-111570__-g005.jpg" position="float" orientation="portrait" xlink:type="simple" id="oo_985349.jpg"><uri content-type="original_file" xlink:type="simple">https://binary.pensoft.net/fig/985349</uri></graphic></fig><table-wrap id="T1" position="float" orientation="portrait"><label>Table 1.</label><caption><p>Morphotypes and distinguishing characters of the <italic><tp:taxon-name><tp:taxon-name-part taxon-name-part-type="genus" reg="Petrolisthes">Petrolisthes</tp:taxon-name-part><tp:taxon-name-part taxon-name-part-type="species" reg="galathinus">galathinus</tp:taxon-name-part></tp:taxon-name></italic> complex.</p></caption><table id="TID0EF6AG" rules="all"><tbody><tr><td rowspan="1" colspan="1">
                <bold>Species</bold>
              </td><td rowspan="1" colspan="1">
                <bold>Number of epibranchial spines</bold>
              </td><td rowspan="1" colspan="1">
                <bold>Number of spines on inner border of dactylus of all walking legs</bold>
              </td><td rowspan="1" colspan="1">
                <bold>Maximum size of male adults (carapace width in mm)</bold>
              </td></tr><tr><td rowspan="1" colspan="1"><italic><tp:taxon-name><tp:taxon-name-part taxon-name-part-type="genus" reg="Petrolisthes">P.</tp:taxon-name-part><tp:taxon-name-part taxon-name-part-type="species" reg="bolivarensis">bolivarensis</tp:taxon-name-part></tp:taxon-name></italic> Werding &amp; Kraus</td><td rowspan="1" colspan="1">1</td><td rowspan="1" colspan="1">3</td><td rowspan="1" colspan="1">&gt; 15.0</td></tr><tr><td rowspan="1" colspan="1"><italic><tp:taxon-name><tp:taxon-name-part taxon-name-part-type="genus" reg="Petrolisthes">P.</tp:taxon-name-part><tp:taxon-name-part taxon-name-part-type="species" reg="caribensis">caribensis</tp:taxon-name-part></tp:taxon-name></italic> Werding</td><td rowspan="1" colspan="1">1</td><td rowspan="1" colspan="1">4</td><td rowspan="1" colspan="1">9.4</td></tr><tr><td rowspan="1" colspan="1"><italic><tp:taxon-name><tp:taxon-name-part taxon-name-part-type="genus" reg="Petrolisthes">P.</tp:taxon-name-part><tp:taxon-name-part taxon-name-part-type="species" reg="coeruleus">coeruleus</tp:taxon-name-part></tp:taxon-name></italic> sp. nov.</td><td rowspan="1" colspan="1">1</td><td rowspan="1" colspan="1">4</td><td rowspan="1" colspan="1">12.4</td></tr><tr><td rowspan="1" colspan="1"><italic><tp:taxon-name><tp:taxon-name-part taxon-name-part-type="genus" reg="Petrolisthes">P.</tp:taxon-name-part><tp:taxon-name-part taxon-name-part-type="species" reg="columbiensis">columbiensis</tp:taxon-name-part></tp:taxon-name></italic> Werding</td><td rowspan="1" colspan="1">2</td><td rowspan="1" colspan="1">4</td><td rowspan="1" colspan="1">7.2</td></tr><tr><td rowspan="1" colspan="1"><italic><tp:taxon-name><tp:taxon-name-part taxon-name-part-type="genus" reg="Petrolisthes">P.</tp:taxon-name-part><tp:taxon-name-part taxon-name-part-type="species" reg="galathinus">galathinus</tp:taxon-name-part></tp:taxon-name></italic> (Bosc) “Stripes–Spots”</td><td rowspan="1" colspan="1">1</td><td rowspan="1" colspan="1">3</td><td rowspan="1" colspan="1">&gt; 14.0</td></tr><tr><td rowspan="1" colspan="1"><italic><tp:taxon-name><tp:taxon-name-part taxon-name-part-type="genus" reg="Petrolisthes">P.</tp:taxon-name-part><tp:taxon-name-part taxon-name-part-type="species" reg="galathinus">galathinus</tp:taxon-name-part></tp:taxon-name></italic> (Bosc) “White Teeth”</td><td rowspan="1" colspan="1">1</td><td rowspan="1" colspan="1">3</td><td rowspan="1" colspan="1">&gt; 15.0</td></tr><tr><td rowspan="1" colspan="1"><italic><tp:taxon-name><tp:taxon-name-part taxon-name-part-type="genus" reg="Petrolisthes">P.</tp:taxon-name-part><tp:taxon-name-part taxon-name-part-type="species" reg="occidentalis">occidentalis</tp:taxon-name-part></tp:taxon-name></italic> Stimpson</td><td rowspan="1" colspan="1">1</td><td rowspan="1" colspan="1">3</td><td rowspan="1" colspan="1">&gt; 17.0</td></tr><tr><td rowspan="1" colspan="1"><italic><tp:taxon-name><tp:taxon-name-part taxon-name-part-type="genus" reg="Petrolisthes">P.</tp:taxon-name-part><tp:taxon-name-part taxon-name-part-type="species" reg="rosariensis">rosariensis</tp:taxon-name-part></tp:taxon-name></italic> Werding</td><td rowspan="1" colspan="1">2</td><td rowspan="1" colspan="1">4</td><td rowspan="1" colspan="1">6.0</td></tr><tr><td rowspan="1" colspan="1"><italic><tp:taxon-name><tp:taxon-name-part taxon-name-part-type="genus" reg="Petrolisthes">P.</tp:taxon-name-part><tp:taxon-name-part taxon-name-part-type="species" reg="sanmartini">sanmartini</tp:taxon-name-part></tp:taxon-name></italic> Werding &amp; Hiller</td><td rowspan="1" colspan="1">1</td><td rowspan="1" colspan="1">5</td><td rowspan="1" colspan="1">6.5</td></tr></tbody></table></table-wrap></tp:treatment-sec><ref-list><ref id="B31"><mixed-citation xmlns:xlink="http://www.w3.org/1999/xlink" xlink:type="simple"><person-group><name name-style="western"><surname>Hiller</surname><given-names>A</given-names></name><name name-style="western"><surname>Kraus</surname><given-names>H</given-names></name><name name-style="western"><surname>Almon</surname><given-names>M</given-names></name><name name-style="western"><surname>Werding</surname><given-names>B</given-names></name></person-group> (<year>2006</year>) <article-title>The <italic><tp:taxon-name><tp:taxon-name-part taxon-name-part-type="genus">Petrolisthes</tp:taxon-name-part><tp:taxon-name-part taxon-name-part-type="species">galathinus</tp:taxon-name-part></tp:taxon-name></italic> complex: Species boundaries based on color pattern, morphology and molecules, and evolutionary interrelationships between this complex and other <tp:taxon-name><tp:taxon-name-part taxon-name-part-type="family">Porcellanidae</tp:taxon-name-part></tp:taxon-name> (<tp:taxon-name><tp:taxon-name-part taxon-name-part-type="subphylum">Crustacea</tp:taxon-name-part></tp:taxon-name>: <tp:taxon-name><tp:taxon-name-part taxon-name-part-type="order">Decapoda</tp:taxon-name-part></tp:taxon-name>: <tp:taxon-name><tp:taxon-name-part taxon-name-part-type="infraorder">Anomura</tp:taxon-name-part></tp:taxon-name>).</article-title><source>Molecular Phylogenetics and Evolution</source><volume>40</volume>(<issue>2</issue>): <fpage>547</fpage>–<lpage>569</lpage>. <ext-link xlink:href="10.1016/j.ympev.2006.03.030" ext-link-type="doi" xlink:type="simple">https://doi.org/10.1016/j.ympev.2006.03.030</ext-link></mixed-citation></ref><ref id="B48"><mixed-citation xmlns:xlink="http://www.w3.org/1999/xlink" xlink:type="simple"><person-group><name name-style="western"><surname>Stimpson</surname><given-names>W</given-names></name></person-group> (<year>1859</year>) <article-title>Notes on North American <tp:taxon-name><tp:taxon-name-part taxon-name-part-type="subphylum">Crustacea</tp:taxon-name-part></tp:taxon-name>, No. I.</article-title><source>Annals of the Lyceum of Natural History of New York</source><volume>7</volume>(<issue>1</issue>): <fpage>49</fpage>–<lpage>93</lpage>. <ext-link xlink:href="10.1111/j.1749-6632.1862.tb00142.x" ext-link-type="doi" xlink:type="simple">https://doi.org/10.1111/j.1749-6632.1862.tb00142.x</ext-link></mixed-citation></ref><ref id="B49"><mixed-citation xmlns:xlink="http://www.w3.org/1999/xlink" xlink:type="simple"><person-group><name name-style="western"><surname>Streets</surname><given-names>TH</given-names></name></person-group> (<year>1871</year>) <article-title>Catalogue of <tp:taxon-name><tp:taxon-name-part taxon-name-part-type="subphylum">Crustacea</tp:taxon-name-part></tp:taxon-name> from the Isthmus of Panama. Collected by J. A. McNeil. Proceedings.</article-title><source>Academy of Natural Sciences of Philadelphia</source><volume>23</volume>: <fpage>238</fpage>–<lpage>243</lpage>. <ext-link xlink:href="https://www.jstor.org/stable/4624183" ext-link-type="uri" xlink:type="simple">https://www.jstor.org/stable/4624183</ext-link></mixed-citation></ref><ref id="B35"><mixed-citation xmlns:xlink="http://www.w3.org/1999/xlink" xlink:type="simple"><person-group><name name-style="western"><surname>Lockington</surname><given-names>WN</given-names></name></person-group> (<year>1878</year>) <article-title>Remarks upon the <tp:taxon-name><tp:taxon-name-part taxon-name-part-type="family">Porcellanidea</tp:taxon-name-part></tp:taxon-name> of the west coast of North America.</article-title><source>Annals &amp; Magazine of Natural History</source><volume>2</volume>(<issue>11</issue>): <fpage>394</fpage>–<lpage>406</lpage>. <ext-link xlink:href="10.1080/00222937808682444" ext-link-type="doi" xlink:type="simple">https://doi.org/10.1080/00222937808682444</ext-link></mixed-citation></ref><ref id="B12"><mixed-citation xmlns:xlink="http://www.w3.org/1999/xlink" xlink:type="simple"><person-group><name name-style="western"><surname>Faxon</surname><given-names>W</given-names></name></person-group> (<year>1893</year>) <article-title>Reports on the dredging operations off the west coast of Central America to the Galapagos, to the west coast of Mexico, and in the Gulf of California, in charge of Alexander Agassiz, carried on by the U.S. Fish Commission steamer “Albatross,” during 1891, Lieut.–Commander Z.L. Tanner, U.S.N., commanding. VI. Preliminary descriptions of new species of <tp:taxon-name><tp:taxon-name-part taxon-name-part-type="subphylum">Crustacea</tp:taxon-name-part></tp:taxon-name>.</article-title><source>Bulletin of the Museum of Comparative Zoology at Harvard College</source><volume>24</volume>: <fpage>149</fpage>–<lpage>220</lpage>. <ext-link xlink:href="https://decapoda.nhm.org/pdfs/10539/10539.pdf" ext-link-type="uri" xlink:type="simple">https://decapoda.nhm.org/pdfs/10539/10539.pdf</ext-link></mixed-citation></ref><ref id="B13"><mixed-citation xmlns:xlink="http://www.w3.org/1999/xlink" xlink:type="simple"><person-group><name name-style="western"><surname>Faxon</surname><given-names>W</given-names></name></person-group> (<year>1895</year>) <article-title>Reports on an exploration off the west coasts of Mexico, Central and South America, and off the Galapagos Islands, in charge of Alexander Agassiz, by the U.S. Fish Commission steamer “Albatross,” during 1891, Lieut.–Commander Z.L. Tanner, U.S.N. commanding. XV. The stalk–eyed <tp:taxon-name><tp:taxon-name-part taxon-name-part-type="subphylum">Crustacea</tp:taxon-name-part></tp:taxon-name>.</article-title><source>Memoirs of the Museum of Comparative Zoology at Harvard College</source><volume>18</volume>: <fpage>1</fpage>–<lpage>292</lpage>. <ext-link xlink:href="https://www.biodiversitylibrary.org/page/30696747#page/81/mode/1up" ext-link-type="uri" xlink:type="simple">https://www.biodiversitylibrary.org/page/30696747#page/81/mode/1up</ext-link></mixed-citation></ref><ref id="B14"><mixed-citation xmlns:xlink="http://www.w3.org/1999/xlink" xlink:type="simple"><person-group><name name-style="western"><surname>Ferreira</surname><given-names>LA</given-names></name><name name-style="western"><surname>Anker</surname><given-names>A</given-names></name></person-group> (<year>2021</year>) <article-title>An annotated and illustrated checklist of the porcelain crabs of Panama (<tp:taxon-name><tp:taxon-name-part taxon-name-part-type="order">Decapoda</tp:taxon-name-part></tp:taxon-name>: <tp:taxon-name><tp:taxon-name-part taxon-name-part-type="infraorder">Anomura</tp:taxon-name-part></tp:taxon-name>).</article-title><source>Zootaxa</source><volume>5045</volume>: <fpage>001</fpage>–<lpage>154</lpage>. <ext-link xlink:href="10.11646/zootaxa.5045.1.1" ext-link-type="doi" xlink:type="simple">https://doi.org/10.11646/zootaxa.5045.1.1</ext-link></mixed-citation></ref><ref id="B46"><mixed-citation xmlns:xlink="http://www.w3.org/1999/xlink" xlink:type="simple"><person-group><name name-style="western"><surname>Schmitt</surname><given-names>WL</given-names></name></person-group> (<year>1935</year>) <article-title><tp:taxon-name><tp:taxon-name-part taxon-name-part-type="subphylum">Crustacea</tp:taxon-name-part></tp:taxon-name> Macrura and <tp:taxon-name><tp:taxon-name-part taxon-name-part-type="infraorder">Anomura</tp:taxon-name-part></tp:taxon-name> of Porto Rico and the Virgin Islands.</article-title><source>Scientific Survey of Porto Rico and the Virgin Islands</source><volume>15</volume>: <fpage>125</fpage>–<lpage>227</lpage>. <ext-link xlink:href="10.5962/bhl.title.10217" ext-link-type="doi" xlink:type="simple">https://doi.org/10.5962/bhl.title.10217</ext-link></mixed-citation></ref><ref id="B24"><mixed-citation xmlns:xlink="http://www.w3.org/1999/xlink" xlink:type="simple"><person-group><name name-style="western"><surname>Haig</surname><given-names>J</given-names></name></person-group> (<year>1960</year>) <article-title>The <tp:taxon-name><tp:taxon-name-part taxon-name-part-type="family">Porcellanidae</tp:taxon-name-part></tp:taxon-name> (<tp:taxon-name><tp:taxon-name-part taxon-name-part-type="subphylum">Crustacea</tp:taxon-name-part></tp:taxon-name><tp:taxon-name><tp:taxon-name-part taxon-name-part-type="infraorder">Anomura</tp:taxon-name-part></tp:taxon-name>) of the eastern Pacific.</article-title><source>Allan Hancock Pacific Expeditions, University of Southern California Press, Los Angeles, California</source><volume>24</volume>: <fpage>1</fpage>–<lpage>440</lpage>.</mixed-citation></ref><ref id="B25"><mixed-citation xmlns:xlink="http://www.w3.org/1999/xlink" xlink:type="simple"><person-group><name name-style="western"><surname>Haig</surname><given-names>J</given-names></name></person-group> (<year>1962</year>) <article-title>Papers from Dr. Th. Mortensen’s Pacific expedition 1914–1916. 79. Porcellanid crabs from eastern and western America.</article-title><source>Videnskabelige Meddelelser fra Dansk Naturhistorisk Forening i Kjobenhavn</source><volume>124</volume>: <fpage>171</fpage>–<lpage>192</lpage>. <ext-link xlink:href="https://research.nhm.org/pdfs/26886/26886.pdf" ext-link-type="uri" xlink:type="simple">https://research.nhm.org/pdfs/26886/26886.pdf</ext-link></mixed-citation></ref><ref id="B21"><mixed-citation xmlns:xlink="http://www.w3.org/1999/xlink" xlink:type="simple"><person-group><name name-style="western"><surname>Gore</surname><given-names>RH</given-names></name><name name-style="western"><surname>Abele</surname><given-names>LG</given-names></name></person-group> (<year>1976</year>) <article-title>Shallow water porcelain crabs from the Pacific coast of Panama and adjacent Caribbean waters (<tp:taxon-name><tp:taxon-name-part taxon-name-part-type="subphylum">Crustacea</tp:taxon-name-part></tp:taxon-name>: <tp:taxon-name><tp:taxon-name-part taxon-name-part-type="infraorder">Anomura</tp:taxon-name-part></tp:taxon-name>: <tp:taxon-name><tp:taxon-name-part taxon-name-part-type="family">Porcellanidae</tp:taxon-name-part></tp:taxon-name>).</article-title><source>Smithsonian Contributions to Zoology</source><volume>237</volume>(<issue>237</issue>): <fpage>1</fpage>–<lpage>30</lpage>. <ext-link xlink:href="10.5479/si.00810282.237" ext-link-type="doi" xlink:type="simple">https://doi.org/10.5479/si.00810282.237</ext-link></mixed-citation></ref><ref id="B20"><mixed-citation xmlns:xlink="http://www.w3.org/1999/xlink" xlink:type="simple"><person-group><name name-style="western"><surname>Gore</surname><given-names>RH</given-names></name></person-group> (<year>1982</year>) <article-title>Porcellanid crabs from the coasts of Mexico and Central America (<tp:taxon-name><tp:taxon-name-part taxon-name-part-type="subphylum">Crustacea</tp:taxon-name-part></tp:taxon-name>: <tp:taxon-name><tp:taxon-name-part taxon-name-part-type="order">Decapoda</tp:taxon-name-part></tp:taxon-name>: <tp:taxon-name><tp:taxon-name-part taxon-name-part-type="infraorder">Anomura</tp:taxon-name-part></tp:taxon-name>).</article-title><source>Smithsonian Contributions to Zoology</source><volume>363</volume>(<issue>363</issue>): <fpage>1</fpage>–<lpage>34</lpage>. <ext-link xlink:href="10.5479/si.00810282.363" ext-link-type="doi" xlink:type="simple">https://doi.org/10.5479/si.00810282.363</ext-link></mixed-citation></ref><ref id="B36"><mixed-citation xmlns:xlink="http://www.w3.org/1999/xlink" xlink:type="simple"><person-group><name name-style="western"><surname>Moran</surname><given-names>DA</given-names></name></person-group> (<year>1984</year>) <article-title>Additions to the known anomuran fauna of El Salvador, Central America (<tp:taxon-name><tp:taxon-name-part taxon-name-part-type="subphylum">Crustacea</tp:taxon-name-part></tp:taxon-name>: <tp:taxon-name><tp:taxon-name-part taxon-name-part-type="order">Decapoda</tp:taxon-name-part></tp:taxon-name>).</article-title><source>Journal of Crustacean Biology</source><volume>4</volume>(<issue>1</issue>): <fpage>72</fpage>–<lpage>84</lpage>. <ext-link xlink:href="10.2307/1547898" ext-link-type="doi" xlink:type="simple">https://doi.org/10.2307/1547898</ext-link></mixed-citation></ref><ref id="B30"><mixed-citation xmlns:xlink="http://www.w3.org/1999/xlink" xlink:type="simple"><person-group><name name-style="western"><surname>Hiller</surname><given-names>A</given-names></name><name name-style="western"><surname>Lazarus</surname><given-names>JF</given-names></name><name name-style="western"><surname>Werding</surname><given-names>B</given-names></name></person-group> (<year>2004</year>) New records and range extensions for porcellanid crabs in the eastern Pacific (<tp:taxon-name><tp:taxon-name-part taxon-name-part-type="subphylum">Crustacea</tp:taxon-name-part></tp:taxon-name>: <tp:taxon-name><tp:taxon-name-part taxon-name-part-type="infraorder">Anomura</tp:taxon-name-part></tp:taxon-name>: <tp:taxon-name><tp:taxon-name-part taxon-name-part-type="family">Porcellanidae</tp:taxon-name-part></tp:taxon-name>). Contributions to the study of East Pacific crustaceans (Vol. 3). Instituto de Ciencias del Mar y Limnología, Universidad de México, Ciudad de México, 127–138.</mixed-citation></ref><ref id="B47"><mixed-citation xmlns:xlink="http://www.w3.org/1999/xlink" xlink:type="simple"><person-group><name name-style="western"><surname>Stimpson</surname><given-names>W</given-names></name></person-group> (<year>1858</year>) <article-title>Prodromus descriptionis animalium evertebratorum, quae in Expeditione ad Oceanum Pacificum Septentrionalem, a Republica Federata missa, Cadwaladaro Ringgold et Johanne Rodgers Ducibus, observavit et descripsit. Pars VII. <tp:taxon-name><tp:taxon-name-part taxon-name-part-type="subphylum">Crustacea</tp:taxon-name-part></tp:taxon-name><tp:taxon-name><tp:taxon-name-part taxon-name-part-type="infraorder">Anomura</tp:taxon-name-part></tp:taxon-name>.</article-title><source>Proceedings of the Academy of Natural Sciences of Philadelphia</source><volume>10</volume>: <fpage>225</fpage>–<lpage>252</lpage>. <ext-link xlink:href="10.5962/bhl.title.51447" ext-link-type="doi" xlink:type="simple">https://doi.org/10.5962/bhl.title.51447</ext-link></mixed-citation></ref><ref id="B38"><mixed-citation xmlns:xlink="http://www.w3.org/1999/xlink" xlink:type="simple"><person-group><name name-style="western"><surname>Ortmann</surname><given-names>AE</given-names></name></person-group> (<year>1897</year>) <article-title>Carcinologische Studien.</article-title><source>Zoologische Jahrbücher, Abtheilung für Systematik, Geographie und Biologie der Thiere</source><volume>10</volume>: <fpage>258</fpage>–<lpage>372</lpage>. <ext-link xlink:href="https://research.nhm.org/pdfs/28108/28108.pdf" ext-link-type="uri" xlink:type="simple">https://research.nhm.org/pdfs/28108/28108.pdf</ext-link></mixed-citation></ref></ref-list></tp:taxon-treatment>
